# Supplementary material for: Evolutionary insights from profiling LINE-1 activity at allelic resolution in a single human genome
Source: EMBO J. 2023 Dec 18;43(1):6. doi: 10.1038/s44318-023-00007-y (PMC10883270; doi:10.1038/s44318-023-00007-y)
Supplement: Supplementary file 3 — Dataset EV1 [file 44318_2023_7_MOESM3_ESM.xlsx]

## Sheet: Dataset EV1
hg38 chr	hg38 start	hr38 end	hg19 coordinate (liftover from hg38, not hg19 L1 call)	L1A code	hg38 name	hg38 L1 info (chr_start_stop_strand_L1length_L1lineage)	hg38 L1 intact?	hg38 L1 liftover?	CHM13 name	CHM13 L1 info (chr_start_stop_strand_L1length_L1lineage)	CHM13 L1 intactness ("defective" means not intact)	CHM13 L1 liftover	CHM1 name	CHM1 L1 info (chr_start_stop_strand_L1length_L1lineage, using hg38 coordinate for the 2 intact L1s that were recovered by Sanger sequencing)	CHM1 L1 intactness ("defective" means not intact, "seq" means intactness confirmed by Sanger sequencing)	CHM1 L1 liftover	subfamily	mean L1 activity (percent L1rp)	median L1 activity (percent L1rp)	frequency (% in population)	L1s with 0-5 substittions	L1s with 6-27 substittions	L1s ith 28-82 substittions	Number of 3' transductions in Tubio et al. 2014 Table S5. "." indicates not reported in this work.	Number of 3' transductions in Rodriguez-Martin et al. 2020 Table S5. "." indicates not reported in this work.	Number of 3' transductions in Chuang et al. 2021 Table S3. "." indicates not reported in this work.	in vitro active allele tested by Brouha et al. 2003 (compared to L1rp) or Beck et al. 2010 (compared to L1.3), blue text indicates low in vitro activity for the CHM1 allele	in vitro inactive allele tested by Brouha et al. 2003 (compared to L1rp) or Beck et al. 2010 (compared to L1.3), orange text indicates high in vitro activity for the CHM1 allele
chr14	58751687	58755559	chr14_59218405_59222277	L1A319	R_14_58767	.	absent	.	B_14_58767	.	absent	.	A_14_58767	LJII01000004.1_41603277_41609287_-_6010_L1HS	intact	partial	Ta1d	0.257324	0.223937	0.11222	1	47	298	40	347	2
chr3	55752557	55756540	chr3_55786585_55790568	L1A424	R_03_55767	.	absent	.	B_03_55767	LBHZ02000222.1_1648065_1654083_+_6018_L1HS	intact	partial	A_03_55767	LJII01000005.1_55224943_55231003_+_6060_L1HS	intact	partial	nonTa	0.554241	0.472572	0.373003	1	43	303	3	15	0
chr8	72875538	72881588	chr8_73787773_73793823	L1A61	R_08_72887	chr8_72875538_72881588_-_6050_L1HS	intact	original	B_08_72887	.	absent	.	A_08_72887	LJII01000006.1_12767654_12773704_+_6050_L1HS	intact	lift	Ta1d	0.175816	0.141668	0.0333333	1	43	300	5	32	.
chr1	200915827	200915828	chr1_200884955_200884956	L1A54N08	R_01_20091	.	absent	.	B_01_20091	.	absent	.	A_01_20091	LJII01000015.1_39372723_39378740_-_6017_L1HS	intact (seq)	lift	nonTa	0.579694	0.544584	0	1	43	298	.	.	.
chr18	75576694	75576695	chr18_73288649_73288650	L1A325	R_18_75587	.	absent	.	B_18_75587	.	absent	.	A_18_75587	LJII01000023.1_28589228_28595280_-_6052_L1HS	intact	partial	Ta1d	0.958651	0.898085	0	1	42	296	.	.	.
chr3	139323612	139327570	chr3_139042454_139046412	L1A205	R_03_13938	.	absent	.	B_03_13938	LBHZ02000016.1_19928087_19934119_-_6032_L1HS	intact	partial	A_03_13938	LJII01000008.1_9140235_9146251_+_6016_L1HS	intact	partial	Ta1d	0.843479	0.818669	0.0279553	1	34	306	.	.	0
chr15	70729744	70735160	chr15_71022083_71027499	L1A88	R_15_70747	chr15_70729744_70735160_+_5416_L1HS	intact	original	B_15_70747	LBHZ02000116.1_5520342_5525753_+_5411_L1HS	intact	lift	A_15_70747	LJII01000058.1_1912005_1917420_-_5415_L1HS	intact	lift	Ta0	0.295395	0.235648	0.681319	0	65	322	.	.	.		0.25%L1rp
chr17	66639180	66642675	chr17_64635298_64638793	L1A292	R_17_66647	.	absent	.	B_17_66647	LBHZ02000206.1_1849566_1855623_-_6057_L1HS	intact	partial	A_17_66647	LJII01000087.1_1071256_1077285_+_6029_L1HS	intact	partial	Ta1d	1.1659	0.994117	0.0934505	0	50	301	2	3	0	2-12 Beck 2010, 130%L1.3
chr3	38582594	38586488	chr3_38624085_38627979	L1A154	R_03_38597	.	absent	.	B_03_38597	LBHZ02000006.1_8305201_8311230_-_6029_L1HS	intact	partial	A_03_38597	LJII01000005.1_38023157_38029186_+_6029_L1HS	intact	partial	Ta1d	0.445253	0.407121	0.277556	0	47	301	.	.	0	2-14 Beck 2010, 101%L1.3
chr12	126299023	126305038	chr12_126783569_126789584	L1A331	R_12_12638	chr12_126299023_126305038_-_6015_L1HS	intact	original	B_12_12638	LBHZ02000139.1_1847184_1853198_-_6014_L1HS	intact	lift	A_12_12638	LJII01000007.1_6996638_7002665_+_6027_L1HS	intact	lift	Ta1d	0.0879946	0.0843613	0.5	0	44	300	.	.	.		2.3%L1rp
chr5	110142628	110146555	chr5_109478329_109482256	L1A271	R_05_11018	.	absent	.	B_05_11018	LBHZ02000007.1_9789593_9795603_-_6010_L1HS	intact	partial	A_05_11018	LJII01000003.1_65814623_65820633_+_6010_L1HS	intact	partial	Ta1d	0.527308	0.501177	0.43	0	42	299	3	5	.
chrX	11935296	11941314	chrX_11953415_11959433	L1A421	R_XX_11947	chrX_11935296_11941314_-_6018_L1HS	intact	original	B_XX_11947	LBHZ02000036.1_3781562_3787579_-_6017_L1HS	intact	lift	A_XX_11947	LJII01000068.1_3777361_3783378_-_6017_L1HS	intact	lift	Ta1d	0.695717	0.579372	0.1	0	36	307	20	112	.	AC002980 Brouha 2003, 132%L1rp
chr8	134070756	134076773	chr8_135082999_135089016	L1A391	R_08_13418	chr8_134070756_134076773_-_6017_L1HS	intact	original	B_08_13418	.	absent	.	A_08_13418	LJII01000010.1_6943196_6949225_+_6029_L1HS	intact	lift	Ta0	0.306403	0.288111	0.66	0	33	316	4	42	.	AC021017 Brouha 2003, 89%L1rp
chr1	84052389	84058406	chr1_84518072_84524089	L1A268	R_01_84067	chr1_84052389_84058406_-_6017_L1HS	intact	original	B_01_84067	LBHZ02000165.1_857710_863726_-_6016_L1HS	intact	lift	A_01_84067	LJII01000042.1_579595_585611_-_6016_L1HS	intact	lift	Ta1d	0.268475	0.225083	0.12	0	33	311	7	39	.
chr9	5489418	5493333	chr9_5489418_5493333	L1A310	R_09_54936	.	absent	.	B_09_54936	.	absent	.	A_09_54936	LJII01000016.1_5326820_5332854_+_6034_L1HS	intact	partial	Ta1d	0.151126	0.117121	0.132788	0	33	307	.	4	0
chr4	74717539	74723587	chr4_75642750_75648797	L1A148	R_04_74727	chr4_74717539_74723587_-_6048_L1HS	intact	original	B_04_74727	.	absent	.	A_04_74727	LJII01000011.1_28169369_28175400_+_6031_L1HS	intact	lift	Ta0	0.201136	0.186509	0.333333	0	6	329	.	6	.
chr2	190615972	190615973	chr2_191480698_191480699	L1A176	R_02_19068	.	absent	.	B_02_19068	.	absent	.	A_02_19068	LJII01000002.1_49345876_49351905_+_6029_L1HS	intact	partial	Ta0	0.196916	0.178999	0	0	6	316	.	.	.	4-34 Beck 2010, 57%L1.3
chr13	60886205	60890202	chr13_61460339_61464336	L1A394	R_13_60897	.	absent	.	B_13_60897	.	absent	.	A_13_60897	LJII01000012.1_8309279_8315328_-_6049_L1HS	intact	partial	Ta1nd	0.463097	0.437149	0.499201	0	5	313	16	50	1
chr6	117102131	117108163	chr6_117423294_117429326	L1A160	R_06_11718	chr6_117102131_117108163_+_6032_L1HS	intact	original	B_06_11718	LBHZ02000042.1_12519586_12525617_-_6031_L1HS	intact	lift	A_06_11718	LJII01000001.1_55856666_55862697_+_6031_L1HS	intact	lift	nonTa	0.0535788	0.0325132	0.4	0	0	305	.	.	.
chr4	21159390	21165421	chr4_21161013_21167044	L1A364	R_04_21177	chr4_21159390_21165421_+_6031_L1HS	intact	original	B_04_21177	LBHZ02000059.1_7931696_7937726_+_6030_L1HS	intact	lift	A_04_21177	LJII01000025.1_11599293_11605323_+_6030_L1HS	intact	lift	Ta1d	-0.0224667	-0.0214809	0.266667	0	46	300	.	7	.	7.1%L1rp
chr5	109259387	109265418	chr5_108595088_108601119	L1A49	R_05_10938	chr5_109259387_109265418_+_6031_L1HS	intact	original	B_05_10938	LBHZ02000007.1_8903372_8909402_+_6030_L1HS	intact	lift	A_05_10938	LJII01000003.1_66699850_66705880_-_6030_L1HS	intact	lift	Ta1d	-0.00297478	-0.00607085	0.466117	0	45	297	.	.	.
chr1	179604277	179608227	chr1_179573412_179577362	L1A388	R_01_17968	.	absent	.	B_01_17968	.	absent	.	A_01_17968	LJII01000015.1_18071811_18077859_-_6048_L1HS	intact	partial	Ta1d	0.0350809	0.029913	0.246	0	40	298	.	6	.	11%L1.3
chr5	104518587	104524616	chr5_103854288_103860317	L1A118	R_05_10458	chr5_104518587_104524616_+_6029_L1HS	intact	original	B_05_10458	.	absent	.	A_05_10458	LJII01000003.1_71442898_71448923_-_6025_L1HS	intact	lift	Ta1d	-0.0162545	-0.0113953	0.358974	0	38	306	.	.	.
chr9	112798107	112804159	chr9_115560387_115566439	L1A376	R_09_11288	chr9_112798107_112804159_-_6052_L1HS	defective	original	B_09_11288	LBHZ02000167.1_840356_846407_-_6051_L1HS	intact	lift	A_09_11288	LJII01000020.1_15791033_15797083_-_6050_L1HS	intact	lift	Ta1d	0.0493198	0.0451926	0.433333	0	34	308	6	128	.
chr14	85913486	85917461	chr14_86379830_86383805	L1A373	R_14_85927	.	absent	.	B_14_85927	LBHZ02000100.1_3484338_3490064_-_5726_L1HS	intact	partial	A_14_85927	LJII01000004.1_14418042_14423764_+_5722_L1HS	intact	partial	Ta0	0.026395	0.0164354	0.335	0	6	355	.	.	.
chr6	19764892	19770918	chr6_19765123_19771149	L1A55	R_06_19777	chr6_19764892_19770918_+_6026_L1HS	defective	original	B_06_19777	LBHZ02000048.1_6925863_6931875_-_6012_L1HS	intact	lift	A_06_19777	LJII01000031.1_6909916_6915928_-_6012_L1HS	intact	lift	Ta0	0.0422196	0.0292582	0.24	0	5	350	17	10	.
chr16	16840517	16846556	chr16_16934374_16940413	L1A304	R_16_16857	chr16_16840517_16846556_-_6039_L1HS	intact	original	B_16_16857	.	absent	.	A_16_16857	LJII01000184.1_103261_109302_-_6041_L1HS	intact	lift	Ta0	-0.0189238	-0.0158567	0.65	0	4	328	.	.	.
chr1	113497220	113503256	chr1_114039842_114045878	L1A370	R_01_11358	.	absent	.	B_01_11358	LBHZ02000196.1_3136810_3142843_-_6033_L1HS	intact	lift	A_01_11358	LJII01000065.1_6512215_6518254_-_6039_L1HS	intact	lift	Ta0	0.0249926	0.0157145	0.004	0	4	325	3	15	.		3%L1rp
chr5	177772245	177778274	chr5_177199246_177205275	L1A367	R_05_17788	chr5_177772245_177778274_+_6029_L1HS	intact	original	B_05_17788	LBHZ02000419.1_680193_686243_+_6050_L1HS	intact	lift	A_05_17788	LJII01000349.1_263751_269779_-_6028_L1HS	intact	lift	Ta1nd	-0.0251609	-0.0234327	0.239617	0	3	323	.	.	.
chr3	151428813	151432751	chr3_151146601_151150539	L1A73	R_03_15148	.	absent	.	B_03_15148	LBHZ02000016.1_7813256_7819273_+_6017_L1PA2	intact	partial	A_03_15148	LJII01000008.1_21252603_21258620_-_6017_L1PA2	intact	partial	nonTa	-0.00320206	-0.00517781	0.475839	0	2	355	3	10	0
chr9	7739416	7743354	chr9_7739416_7743354	L1A328	R_09_77436	.	absent	.	B_09_77436	LBHZ02000013.1_20455871_20461888_-_6017_L1HS	intact	partial	A_09_77436	LJII01000016.1_7587517_7593534_+_6017_L1PA2	intact	partial	nonTa	-0.00795774	-0.00900866	0.212859	0	2	347	.	.	0
chr4	93638307	93644337	chr4_94559458_94565488	L1A295	R_04_93647	chr4_93638307_93644337_-_6030_L1HS	intact	original	B_04_93647	.	absent	.	A_04_93647	LJII01000011.1_9264722_9270751_+_6029_L1HS	intact	lift	Ta1d	-0.0129642	-0.0137302	0.596154	0	2	325	.	.	.		0.5%L1rp
chr6	128998386	129004418	chr6_129319531_129325563	L1A418	R_06_12908	.	absent	.	B_06_12908	LBHZ02000042.1_613782_619813_-_6031_L1HS	intact	lift	A_06_12908	LJII01000001.1_67759888_67765919_+_6031_L1HS	intact	lift	Ta0	0.0321901	-0.0536516	0.002	0	2	317	.	.	.
chr1	67078891	67084915	chr1_67544574_67550598	L1A244	R_01_67087	chr1_67078891_67084915_-_6024_L1HS	defective	original	B_01_67087	LBHZ02000070.1_4348315_4354338_-_6023_L1HS	defective	lift	A_01_67087	LJII01000017.1_16036329_16042356_+_6027_L1HS	intact	lift	Ta1d	-0.0153374	-0.0137243	0.0666667	0	2	313	.	.	.
chr20	7116194	7122199	chr20_7096841_7102846	L1A283	R_20_71226	chr20_7116194_7122199_-_6005_L1HS	intact	original	B_20_71226	LBHZ02000030.1_15007645_15013662_+_6017_L1HS	intact	lift	A_20_71226	LJII01000035.1_18900466_18906483_+_6017_L1HS	intact	lift	Ta0	-0.0113695	-0.0102207	0.551282	0	0	378	.	.	.		2.4%L1rp
chr2	129411061	129417400	chr2_130168634_130174973	L1A28	R_02_12948	.	absent	.	B_02_12948	LBHZ02000051.1_13499389_13505406_-_6017_L1HS	defective	lift	A_02_12948	LJII01000046.1_15904352_15910382_-_6030_L1HS	intact	lift	Ta0	-0.0116326	-0.00816471	0.004	0	0	341	.	.	.
chr20	17878292	17882286	chr20_17858936_17862930	L1A82	R_20_17887	.	absent	.	B_20_17887	.	absent	.	A_20_17887	LJII01000035.1_8126666_8132713_-_6047_L1HS	intact	partial	Ta0	-0.00397354	-0.00680082	0.11262	0	0	335	.	.	0		0%L1.3
chr17	9615985	9622015	chr17_9519302_9525332	L1A776	R_17_96226	chr17_9615985_9622015_+_6030_L1HS	intact	original	B_17_96226	LBHZ02000123.1_2424489_2430518_+_6029_L1HS	intact	lift	A_17_96226	LJII01000079.1_5998669_6004699_-_6030_L1HS	intact (seq)	lift	nonTa	0.00832061	0.00508608	0.5	0	0	334	.	.	.
chr1	239623498	239629523	chr1_239786798_239792823	L1A340	R_01_23968	chr1_239623498_239629523_-_6025_L1HS	defective	original	B_01_23968	LBHZ02000135.1_2911833_2917858_-_6025_L1HS	intact	lift	A_01_23968	LJII01000021.1_27624229_27630255_+_6026_L1HS	intact	lift	nonTa	-0.0263355	-0.0298857	0.0333333	0	0	331	.	.	.		0%L1rp
chr5	111302238	111308262	chr5_110637936_110643960	L1A52	R_05_11138	chr5_111302238_111308262_+_6024_L1HS	intact	original	B_05_11138	LBHZ02000007.1_10953444_10959467_+_6023_L1HS	intact	lift	A_05_11138	LJII01000003.1_64650752_64656775_-_6023_L1HS	intact	lift	nonTa	-0.0124916	-0.0121349	0.6	0	0	327	.	.	.
chr7	93787624	93793679	chr7_93416936_93422991	L1A139	R_07_93797	chr7_93787624_93793679_-_6055_L1HS	intact	original	B_07_93797	.	absent	.	A_07_93797	LJII01000041.1_4127456_4133510_+_6054_L1HS	intact	lift	nonTa	-0.0207685	-0.0185109	0.150958	0	0	322	.	.	.		0%L1rp
chr10	33510845	33516876	chr10_33799773_33805804	L1A7	R_10_33527	chr10_33510845_33516876_-_6031_L1HS	intact	original	B_10_33527	LBHZ02000012.1_4760508_4766537_+_6029_L1HS	intact	lift	A_10_33527	LJII01000021.1_20170239_20176264_-_6025_L1HS	intact	lift	Ta0	-0.00604832	-0.00720451	0.333333	0	0	321	.	.	.		0%L1rp
chrX	142477849	142483853	chrX_141565635_141571639	L1A145	R_XX_14258	chrX_142477849_142483853_+_6004_L1HS	intact	original	B_XX_14258	LBHZ02000108.1_778803_784809_+_6006_L1HS	intact	lift	A_XX_14258	LJII01000148.1_1662206_1668212_-_6006_L1HS	intact	lift	Ta1nd	-0.0146329	-0.0133101	0.333333	0	0	295	.	.	.		0.1%L1rp
chr4	136293494	136299546	chr4_137214649_137220701	L1A382	R_04_13638	chr4_136293494_136299546_-_6052_L1HS	intact	original	B_04_13638	LBHZ02000066.1_7677380_7683432_+_6052_L1HS	intact	lift	A_04_13638	LJII01000061.1_7645740_7651794_+_6054_L1HS	intact	lift	Ta1d	0.367744	0.331182	0.99	1	39	299	.	22	.	6.2%L1rp
chr16	33952564	33958612	chr16_33755031_33761079	L1Achr16wc	R_16_33967	chr16_33952564_33958612_-_6048_L1HS	intact	original	B_16_33967	LBHZ02001781.1_13660_19694_+_6034_L1HS	intact	lift	A_16_33967	chr16_33952564_33958612_-_6048_L1HS	intact (seq)	sequenced ("white_cap")	Ta1d	0.52029	0.490266	1	0	43	301	.	.	.
chrX	11707248	11713279	chrX_11725368_11731399	L1A97	R_XX_11717	chrX_11707248_11713279_+_6031_L1HS	intact	original	B_XX_11717	LBHZ02000036.1_3553493_3559523_+_6030_L1HS	intact	lift	A_XX_11717	LJII01000068.1_3549304_3555334_+_6030_L1HS	intact	lift	Ta1d	0.529098	0.493863	0.766667	0	42	310	7	183	.		2.6%L1rp
chr10	85355506	85361538	chr10_87115262_87121294	L1A115	R_10_85367	chr10_85355506_85361538_+_6032_L1HS	defective	original	B_10_85367	LBHZ02000157.1_5125451_5131482_+_6031_L1HS	intact	lift	A_10_85367	LJII01000089.1_1817529_1823560_-_6031_L1HS	intact	lift	Ta0	0.135101	0.121495	1	0	5	344	.	8	.
chr5	152886441	152892473	chr5_152266001_152272033	L1A173	R_05_15298	chr5_152886441_152892473_-_6032_L1HS	intact	original	B_05_15298	LBHZ02000092.1_2504994_2511012_-_6018_L1HS	intact	lift	A_05_15298	LJII01000003.1_23061067_23067085_+_6018_L1HS	intact	lift	Ta0	0.0860411	0.0683717	1	0	5	341	.	.	.
chr9	95697585	95703604	chr9_98459867_98465886	L1A771	R_09_95707	chr9_95697585_95703604_+_6019_L1HS	intact	original	B_09_95707	LBHZ02000093.1_3936028_3942047_-_6019_L1HS	defective	lift	A_09_95707	LJII01000153.1_1205393_1211411_-_6018_L1HS	intact	lift	Ta1nd	2.61389	2.50389	1	0	3	349	.	.	.		1.4%L1rp
chr5	39787652	39793671	chr5_39787754_39793773	L1A43	R_05_39797	chr5_39787652_39793671_+_6019_L1PA2	intact	original	B_05_39797	LBHZ02000061.1_5865953_5871971_+_6018_L1PA2	intact	lift	A_05_39797	LJII01000059.1_6809248_6815277_-_6029_L1HS	intact	lift	nonTa	0.266567	0.252383	1	0	2	367	17	25	.
chr7	30439242	30445274	chr7_30478858_30484890	L1A196	R_07_30457	chr7_30439242_30445274_+_6032_L1HS	intact	original	B_07_30457	LBHZ02000043.1_10492265_10498296_+_6031_L1HS	intact	lift	A_07_30457	LJII01000034.1_23870329_23876360_+_6031_L1HS	intact	lift	Ta1nd	0.866949	0.919268	0.949634	0	2	338	1	36	.		3%L1rp
chr5	90152966	90156920	chr5_89448783_89452737	L1A187	R_05_90167	.	absent	.	B_05_90167	LBHZ02000081.1_3883708_3889744_+_6036_L1HS	defective	partial	A_05_90167	LJII01000003.1_85827333_85833369_-_6036_L1HS	intact	partial	nonTa	0.459313	0.464502	0.7785	0	1	349	19	35	0
chr2	16593725	16599758	chr2_16774993_16781026	L1A778	R_02_16607	chr2_16593725_16599758_-_6033_L1HS	intact	original	B_02_16607	LBHZ02000186.1_3148349_3154381_-_6032_L1HS	intact	lift	A_02_16607	LJII01000009.1_6866544_6872576_-_6032_L1HS	intact	lift	Ta0	0.172071	0.179593	1	0	1	346	.	.	.
chr4	87347103	87353146	chr4_88268255_88274298	L1A226	R_04_87357	chr4_87347103_87353146_-_6043_L1HS	defective	original	B_04_87357	LBHZ02000096.1_9227534_9233576_-_6042_L1HS	defective	lift	A_04_87357	LJII01000011.1_15557182_15563234_+_6052_L1HS	intact	lift	Ta1d	-0.0111423	-0.0113391	0.804945	0	48	307	.	.	.
chr2	169248623	169254656	chr2_170105133_170111166	L1A199	R_02_16938	chr2_169248623_169254656_+_6033_L1HS	defective	original	B_02_16938	LBHZ02000049.1_9245224_9251279_+_6055_L1HS	intact	lift	A_02_16938	LJII01000002.1_70693246_70699299_-_6053_L1HS	intact	lift	Ta1d	-0.0225755	-0.0199212	0.877289	0	33	307	.	.	.
chr3	109199872	109205903	chr3_108918719_108924750	L1A136	R_03_10928	chr3_109199872_109205903_+_6031_L1HS	intact	original	B_03_10928	LBHZ02000023.1_15505259_15511289_+_6030_L1HS	intact	lift	A_03_10928	LJII01000022.1_15507914_15513944_+_6030_L1HS	intact	lift	Ta0	-0.0104884	-0.00552806	0.965201	0	22	318	.	.	.
chr7	111243515	111249546	chr7_110883571_110889602	L1A106	R_07_11128	chr7_111243515_111249546_-_6031_L1HS	intact	original	B_07_11128	LBHZ02000021.1_5081583_5087613_-_6030_L1HS	intact	lift	A_07_11128	LJII01000036.1_17231483_17237513_+_6030_L1HS	intact	lift	Ta1d	-0.0121053	-0.0122163	1	0	21	325	.	.	.		1.6%L1rp
chr7	141920659	141926712	chr7_141620459_141626512	L1A193	R_07_14198	chr7_141920659_141926712_-_6053_L1HS	intact	original	B_07_14198	LBHZ02000050.1_12390102_12396160_-_6058_L1HS	intact	lift	A_07_14198	LJII01000051.1_1618470_1624500_+_6030_L1HS	intact	lift	Ta1d	-0.0157065	-0.0167093	0.766484	0	15	323	15	3	.	11.4%L1rp
chr22	28663283	28669315	chr22_29059271_29065303	L1A127	R_22_28677	chr22_28663283_28669315_+_6032_L1HS	intact	original	B_22_28677	LBHZ02000397.1_961902_967933_+_6031_L1HS	intact	lift	A_22_28677	LJII01000037.1_7241734_7247765_+_6031_L1HS	intact	lift	Ta1nd	0.0313927	0.0254527	0.966667	1	1	343	137	792	.	13.8%L1rp, the hottest fixed L1
chr6	70010347	70016552	chr6_70720239_70726444	L1A415	R_06_70027	chr6_70010347_70016552_+_6205_L1HS	defective	original	B_06_70027	LBHZ02000001.1_5738485_5744688_+_6203_L1HS	intact	lift	A_06_70027	LJII01000001.1_8853792_8859994_+_6202_L1HS	intact	lift	Ta1d	-0.0461977	-0.0496985	0.874542	0	7	321	.	.	.
chr5	173402796	173408828	chr5_172829799_172835831	L1A79	R_05_17348	chr5_173402796_173408828_-_6032_L1HS	intact	original	B_05_17348	LBHZ02000046.1_13228170_13234201_-_6031_L1HS	intact	lift	A_05_17348	LJII01000003.1_2528565_2534596_+_6031_L1HS	intact	lift	Ta1nd	0.013	-0.00150876	1	0	6	335	.	.	.
chr16	18821266	18827058	chr16_18832588_18838380	L1A262	R_16_18837	chr16_18821266_18827058_-_5792_L1HS	intact	original	B_16_18837	.	absent	.	A_16_18837	LJII01000168.1_1723882_1729684_+_5802_L1HS	intact	lift	Ta0	-0.0102362	-0.0122425	0.8	0	5	337	.	.	.
chr2	166988454	166994509	chr2_167844964_167851019	L1A397	R_02_16708	chr2_166988454_166994509_+_6055_L1HS	intact	original	B_02_16708	LBHZ02000049.1_6966925_6972979_+_6054_L1HS	intact	partial	A_02_16708	LJII01000002.1_72971608_72977662_-_6054_L1HS	intact	partial	nonTa	-0.00555355	-0.00631469	0.835165	0	3	338	.	.	.
chr3	77763677	77769678	chr3_77812828_77818829	L1A40	R_03_77777	chr3_77763677_77769678_-_6001_L1HS	intact	original	B_03_77777	LBHZ02000078.1_1963578_1969578_-_6000_L1HS	intact	lift	A_03_77777	LJII01000064.1_2501201_2507201_-_6000_L1HS	intact	lift	nonTa	-0.0116821	-0.00752984	0.917582	0	1	365	.	.	.
chr6	2417774	2423803	chr6_2418008_2424037	L1A151	R_06_24246	chr6_2417774_2423803_-_6029_L1HS	intact	original	B_06_24246	LBHZ02000197.1_2666776_2672805_+_6029_L1HS	intact	lift	A_06_24246	LJII01000031.1_24260875_24266903_+_6028_L1HS	intact	lift	Ta0	-0.00502374	-0.00344041	0.9	0	1	349	.	.	.		1%L1rp
chr2	196905587	196911636	chr2_197770311_197776360	L1A37	R_02_19698	chr2_196905587_196911636_+_6049_L1HS	intact	original	B_02_19698	LBHZ02000002.1_21482275_21488320_-_6045_L1HS	intact	lift	A_02_19698	LJII01000002.1_43050663_43056707_-_6044_L1HS	intact	lift	Ta1nd	-0.0137863	-0.0124428	1	0	1	335	.	.	.		0%L1rp
chr1	118852351	118858380	chr1_119394974_119401003	L1A76	R_01_11898	chr1_118852351_118858380_+_6029_L1HS	intact	original	B_01_11898	LBHZ02000215.1_1138260_1144288_-_6028_L1HS	intact	lift	A_01_11898	LJII01000065.1_1151013_1157041_-_6028_L1HS	intact	lift	nonTa	0.00664095	0.000390233	1	0	1	334	7	43	.
chrX	54118685	54124744	chrX_54145118_54151177	L1AchrXwc	R_XX_54127	chrX_54118685_54124744_-_6059_L1HS	intact	original	B_XX_54127	LBHZ02000329.1_424884_430934_+_6050_L1HS	intact	lift	A_XX_54127	chrX_54118685_54124744_-_6059_L1HS	intact (seq)	sequenced ("white_cap")	Ta1nd	0.0439489	0.0294668	1	0	1	333	.	.	.
chr5	15906515	15912550	chr5_15906624_15912659	L1A241	R_05_15917	chr5_15906515_15912550_-_6035_L1HS	defective	original	B_05_15917	LBHZ02000034.1_1606865_1612895_+_6030_L1HS	intact	lift	A_05_15917	LJII01000045.1_15915942_15921972_-_6030_L1HS	intact	lift	Ta0	-0.0106838	-0.0113673	0.989927	0	1	331	.	.	.
chr1	187597671	187603699	chr1_187566803_187572831	L1A322	R_01_18768	chr1_187597671_187603699_+_6028_L1HS	intact	original	B_01_18768	LBHZ02000019.1_15535230_15541256_+_6026_L1HS	intact	lift	A_01_18768	LJII01000015.1_26061494_26067521_+_6027_L1HS	intact	lift	nonTa	0.00751235	0.00230261	1	0	0	349	.	.	.		0.3%L1rp
chr1	71888203	71894235	chr1_72353886_72359918	L1A280	R_01_71897	chr1_71888203_71894235_+_6032_L1PA2	intact	original	B_01_71897	LBHZ02000070.1_9158322_9164353_+_6031_L1PA2	intact	lift	A_01_71897	LJII01000017.1_11227530_11233561_-_6031_L1HS	intact	lift	nonTa	0.00400605	-0.00107924	1	0	0	345	1	0	.
chr9	110791097	110797129	chr9_113553377_113559409	L1A286	R_09_11088	chr9_110791097_110797129_+_6032_L1HS	defective	original	B_09_11088	LBHZ02000084.1_1158564_1164596_-_6032_L1HS	intact	lift	A_09_11088	LJII01000020.1_13784801_13790832_+_6031_L1HS	intact	lift	nonTa	-0.0238584	-0.0215241	1	0	0	345	.	.	.
chr11	109177494	109183526	chr11_109048221_109054253	L1A346	R_11_10928	chr11_109177494_109183526_-_6032_L1HS	intact	original	B_11_10928	LBHZ02000031.1_3181650_3187677_+_6027_L1HS	intact	partial	A_11_10928	LJII01000014.1_19142450_19148481_-_6031_L1HS	intact	partial	nonTa	-0.0244986	-0.022433	1	0	0	342	.	.	.		0%L1rp
chr1	174590323	174596379	chr1_174559461_174565517	L1A1	R_01_17468	chr1_174590323_174596379_-_6056_L1HS	intact	original	B_01_17468	LBHZ02000019.1_2532685_2538742_-_6057_L1HS	intact	lift	A_01_17468	LJII01000015.1_13052686_13058740_-_6054_L1HS	intact	lift	nonTa	0.0137586	-0.00490843	1	0	0	340	.	.	.		0.3%L1rp
chr8	135875862	135881890	chr8_136888105_136894133	L1A253	R_08_13598	chr8_135875862_135881890_+_6028_L1HS	defective	original	B_08_13598	LBHZ02000003.1_34668632_34674659_+_6027_L1HS	defective	lift	A_08_13598	LJII01000010.1_5138174_5144203_-_6029_L1HS	intact	lift	nonTa	-0.0114174	-0.012936	1	0	0	338	.	.	.
chr18	70746549	70752581	chr18_68413785_68419817	L1A184	R_18_70757	chr18_70746549_70752581_-_6032_L1HS	intact	original	B_18_70757	LBHZ02000028.1_14471952_14477976_-_6024_L1HS	intact	lift	A_18_70757	LJII01000023.1_23753818_23759845_-_6027_L1HS	intact	lift	Ta0	-0.00659344	-0.00598393	1	0	0	337	.	.	.		0%L1rp
chr13	31302314	31308370	chr13_31876451_31882507	L1A157	R_13_31317	chr13_31302314_31308370_+_6056_L1HS	defective	original	B_13_31317	LBHZ02000074.1_3092648_3098677_+_6029_L1HS	intact	lift	A_13_31317	LJII01000039.1_3871237_3877262_+_6025_L1HS	intact	lift	Ta0	-0.00570124	-0.00629731	1	0	0	336	.	.	.
chr20	12801017	12807044	chr20_12781665_12787692	L1A235	R_20_12817	chr20_12801017_12807044_-_6027_L1HS	intact	original	B_20_12817	LBHZ02000030.1_9320781_9326807_+_6026_L1HS	defective	lift	A_20_12817	LJII01000035.1_13209435_13215461_+_6026_L1HS	intact	lift	Ta0	-0.0152829	-0.0119585	1	0	0	336	.	.	.		0%L1rp
chr14	63116706	63122735	chr14_63583424_63589453	L1A214	R_14_63127	chr14_63116706_63122735_-_6029_L1HS	intact	original	B_14_63127	LBHZ02000004.1_29096300_29102328_-_6028_L1HS	intact	lift	A_14_63127	LJII01000004.1_37233354_37239382_+_6028_L1HS	intact	lift	Ta0	-0.00539502	-0.0133229	1	0	0	336	.	.	.		0%L1rp
chr9	90149604	90155634	chr9_92911886_92917916	L1A316	R_09_90167	chr9_90149604_90155634_+_6030_L1HS	intact	original	B_09_90167	LBHZ02000256.1_1498408_1504437_-_6029_L1HS	intact	lift	A_09_90167	LJII01000100.1_2046860_2052889_+_6029_L1HS	intact	lift	Ta1nd	-0.0203635	-0.0175492	0.766667	0	0	336	.	.	.		0%L1rp
chr11	85324758	85330821	chr11_85035802_85041865	L1A94	R_11_85337	chr11_85324758_85330821_+_6063_L1HS	defective	original	B_11_85337	LBHZ02000077.1_3511676_3517734_-_6058_L1HS	intact	lift	A_11_85337	LJII01000083.1_4780954_4787015_+_6061_L1HS	intact	lift	nonTa	-0.0122906	-0.0147752	1	0	0	335	.	.	.		0%L1rp
chr3	136479056	136485103	chr3_136197898_136203945	L1A355	R_03_13658	chr3_136479056_136485103_-_6047_L1HS	intact	original	B_03_13658	LBHZ02000125.1_506250_512300_+_6050_L1HS	intact	lift	A_03_13658	LJII01000008.1_6290039_6296085_-_6046_L1HS	intact	lift	nonTa	-0.0247408	-0.0225855	1	0	0	335	.	.	.		0%L1rp
chr7	141062014	141068042	chr7_140761814_140767842	L1A58	R_07_14118	chr7_141062014_141068042_-_6028_L1HS	defective	original	B_07_14118	LBHZ02000050.1_11529867_11535895_-_6028_L1HS	intact	lift	A_07_14118	LJII01000051.1_2478018_2484046_+_6028_L1HS	intact	lift	nonTa	-0.0140131	-0.0105872	1	0	0	334	.	.	.
chr7	63148831	63154859	chr7_62609209_62615237	L1A112	R_07_63157	chr7_63148831_63154859_-_6028_L1HS	intact	original	B_07_63157	LBHZ02000441.1_647617_653566_-_5949_L1HS	intact	lift	A_07_63157	LJII01000217.1_667069_673095_-_6026_L1HS	intact	lift	nonTa	-0.0114797	-0.00521233	1	0	0	333	.	.	.		0.1%L1rp
chrX	73380991	73387013	chrX_72600827_72606849	L1A352	R_XX_73397	chrX_73380991_73387013_+_6022_L1HS	defective	original	B_XX_73397	LBHZ02000044.1_14100368_14106389_-_6021_L1HS	intact	lift	A_XX_73397	LJII01000027.1_28864957_28870978_-_6021_L1HS	intact	lift	Ta0	-0.0246113	-0.0220154	0.9	0	0	330	.	.	.
chr12	69773410	69779441	chr12_70167190_70173221	L1A130	R_12_69787	chr12_69773410_69779441_-_6031_L1HS	defective	original	B_12_69787	LBHZ02000005.1_29918545_29924575_+_6030_L1HS	defective	lift	A_12_69787	LJII01000007.1_63607979_63614010_+_6031_L1HS	intact	lift	Ta1nd	-0.0106611	-0.00916555	0.966667	0	0	329	.	.	.
chr1	187343764	187349794	chr1_187312896_187318926	L1A337	R_01_18738	chr1_187343764_187349794_-_6030_L1HS	intact	original	B_01_18738	LBHZ02000019.1_15282976_15289006_-_6030_L1HS	defective	lift	A_01_18738	LJII01000015.1_25809238_25815266_-_6028_L1HS	intact	lift	Ta0	-0.0198532	-0.0254372	1	0	0	329	.	.	.		0%L1rp
chr1	209913771	209919823	chr1_210087116_210093168	L1A4	R_01_20998	chr1_209913771_209919823_-_6052_L1HS	intact	original	B_01_20998	LBHZ02000033.1_12555164_12561221_+_6057_L1HS	defective	lift	A_01_20998	LJII01000048.1_12568236_12574287_+_6051_L1HS	intact	lift	nonTa	-0.00624528	-0.00869946	1	0	0	327	.	.	.		0%L1rp
chr4	169515501	169521532	chr4_170436652_170442683	L1A179	R_04_16958	chr4_169515501_169521532_-_6031_L1HS	intact	original	B_04_16958	LBHZ02000015.1_5268673_5274700_-_6027_L1HS	defective	lift	A_04_16958	LJII01000013.1_20018316_20024347_+_6031_L1HS	intact	lift	Ta0	-0.0107697	-0.0104434	1	0	0	326	.	.	.
chr18	50343959	50349987	chr18_47870329_47876357	L1A265	R_18_50357	chr18_50343959_50349987_-_6028_L1HS	intact	original	B_18_50357	LBHZ02000039.1_9504719_9510746_-_6027_L1HS	defective	lift	A_18_50357	LJII01000023.1_3321222_3327249_-_6027_L1HS	intact	lift	nonTa	-0.0111281	-0.0124584	0.842491	0	0	324	.	.	.		0%L1rp
chr7	110707004	110713024	chr7_110347060_110353080	L1A163	R_07_11078	chr7_110707004_110713024_-_6020_L1HS	intact	original	B_07_11078	LBHZ02000021.1_4545038_4551057_-_6019_L1HS	intact	lift	A_07_11078	LJII01000036.1_17767974_17773993_+_6019_L1HS	intact	lift	nonTa	-0.0112824	-0.0108366	1	0	0	323	.	.	.		2.1%L1rp
chr14	70547290	70553322	chr14_71014007_71020039	L1A16	R_14_70557	chr14_70547290_70553322_+_6032_L1HS	intact	original	B_14_70557	LBHZ02000004.1_36525514_36531545_+_6031_L1HS	intact	lift	A_14_70557	LJII01000004.1_29780031_29786062_-_6031_L1HS	intact	lift	Ta0	-0.00785013	-0.00683379	0.966667	0	0	322	.	.	.		0%L1rp
chr1	71513698	71519742	chr1_71979381_71985425	L1A181	R_01_71527	chr1_71513698_71519742_+_6044_L1HS	intact	original	B_01_71527	LBHZ02000070.1_8783419_8789463_+_6044_L1HS	defective	lift	A_01_71527	LJII01000017.1_11602415_11608458_-_6043_L1HS	intact	lift	nonTa	-0.0178023	-0.0169047	1	0	0	322	.	.	.
chr15	87509891	87515920	chr15_88053122_88059151	L1A85	R_15_87527	chr15_87509891_87515920_+_6029_L1HS	intact	original	B_15_87527	LBHZ02000203.1_1376971_1382999_-_6028_L1HS	intact	lift	A_15_87527	LJII01000106.1_2288946_2294974_+_6028_L1HS	intact	lift	Ta0	-0.00998309	-0.0168573	1	0	0	319	.	.	.		0%L1rp
chr11	90400067	90406098	chr11_90133235_90139266	L1A772	R_11_90417	chr11_90400067_90406098_-_6031_L1HS	intact	original	B_11_90417	LBHZ02000187.1_317046_323061_-_6015_L1HS	defective	lift	A_11_90417	LJII01000014.1_385726_391756_-_6030_L1HS	intact	lift	nonTa	0.00573962	0.00509883	1	0	0	314	.	.	.		0%L1rp
chr3	81051389	81057413	chr3_81100540_81106564	L1A313	R_03_81067	chr3_81051389_81057413_-_6024_L1PA2	intact	original	B_03_81067	LBHZ02000078.1_5250049_5256069_-_6020_L1HS	intact	lift	A_03_81067	LJII01000064.1_5795389_5801407_-_6018_L1HS	intact	lift	nonTa	-0.0222425	-0.0157447	1	0	0	314	.	.	.
chrX	155516016	155522048	chrX_154745677_154751709	L1A775	R_XX_15558	chrX_155516016_155522048_-_6032_L1HS	intact	original	B_XX_15558	LBHZ02000500.1_496489_502520_+_6031_L1HS	intact	lift	A_XX_15558	LJII01000188.1_481819_487849_+_6030_L1HS	intact (seq)	lift	Ta0	0.0161222	0.0140614	1	0	0	313	.	.	.		0%L1rp
chr5	160709608	160715639	chr5_160136615_160142646	L1A217	R_05_16078	chr5_160709608_160715639_-_6031_L1HS	defective	original	B_05_16078	LBHZ02000046.1_523274_529303_-_6029_L1HS	defective	lift	A_05_16078	LJII01000003.1_15230072_15236102_+_6030_L1HS	intact	lift	nonTa	-0.0190458	-0.0202451	1	0	0	313	.	.	.
chr18	59403939	59409970	chr18_57071171_57077202	L1A25	R_18_59417	chr18_59403939_59409970_-_6031_L1PA2	intact	original	B_18_59417	LBHZ02000028.1_3108688_3114719_-_6031_L1HS	defective	lift	A_18_59417	LJII01000023.1_12381651_12387681_-_6030_L1PA2	intact	lift	nonTa	0.0237276	0.0178451	1	0	0	306	10	35	.
chr8	91558668	91564687	chr8_92570896_92576915	L1A289	R_08_91567	chr8_91558668_91564687_+_6019_L1PA2	intact	original	B_08_91567	LBHZ02000068.1_6143333_6149352_-_6019_L1HS	defective	lift	A_08_91567	LJII01000010.1_49442937_49448955_-_6018_L1PA2	intact	lift	nonTa	-0.0172117	-0.0143835	1	0	0	303	.	.	.		0%L1rp
chr12	92313998	92320023	chr12_92707774_92713799	L1A334	R_12_92327	chr12_92313998_92320023_+_6025_L1PA2	intact	original	B_12_92327	LBHZ02000005.1_7379078_7385102_-_6024_L1PA2	intact	lift	A_12_92327	LJII01000007.1_41024440_41030449_-_6009_L1PA2	intact	lift	nonTa	-0.0286008	-0.0335755	1	0	0	303	.	.	.		0%L1rp
chr2	148188745	148194773	chr2_148946314_148952342	L1A121	R_02_14828	chr2_148188745_148194773_+_6028_L1HS	defective	original	B_02_14828	LBHZ02000009.1_15993032_15999060_+_6028_L1HS	intact	lift	A_02_14828	LJII01000002.1_91772731_91778759_-_6028_L1HS	intact	lift	nonTa	-0.00615999	-0.00538436	1	0	0	300	.	.	.
chr10	19088601	19094618	chr10_19377530_19383547	L1A220	R_10_19097	chr10_19088601_19094618_-_6017_L1HS	intact	original	B_10_19097	LBHZ02000012.1_19192956_19198983_+_6027_L1HS	intact	lift	A_10_19097	LJII01000021.1_5731874_5737890_-_6016_L1HS	intact	lift	nonTa	-0.0074426	-0.0080483	1	0	0	298	1	0	.		0%L1rp
chr5	102131356	102137385	chr5_101467060_101473089	L1A46	R_05_10218	chr5_102131356_102137385_+_6029_L1HS	intact	original	B_05_10218	LBHZ02000007.1_1779858_1785885_+_6027_L1HS	intact	lift	A_05_10218	LJII01000003.1_73829131_73835148_-_6017_L1HS	intact	lift	nonTa	-0.0169499	-0.0165637	1	0	0	297	.	.	.
chr10	105775520	105781551	chr10_107535278_107541309	L1A247	R_10_10588	chr10_105775520_105781551_-_6031_L1HS	defective	original	B_10_10588	LBHZ02000011.1_18087281_18093311_+_6030_L1HS	defective	lift	A_10_10588	LJII01000018.1_18325289_18331320_-_6031_L1HS	intact	lift	Ta0	-0.0115181	-0.0121326	0.959707	0	0	288	.	.	.
chr8	75621331	75627355	chr8_76533566_76539590	L1A361	R_08_75637	chr8_75621331_75627355_-_6024_L1HS	defective	original	B_08_75637	LBHZ02000017.1_3750914_3756944_+_6030_L1HS	defective	lift	A_08_75637	LJII01000006.1_10021576_10027606_+_6030_L1HS	intact	lift	nonTa	-0.0256893	-0.0221546	1	0	0	271	.	.	.
chr11	60532161	60538190	chr11_60299634_60305663	L1A103	R_11_60547	chr11_60532161_60538190_+_6029_L1PA2	intact	original	B_11_60547	LBHZ02000018.1_1457779_1463746_-_5967_L1HS	defective	lift	A_11_60547	LJII01000056.1_5964901_5970929_+_6028_L1PA2	intact	lift	nonTa	-0.00926236	-0.00947544	1	0	0	265	.	.	.
chr1	85927067	85933100	chr1_86392750_86398783	L1A211	R_01_85937	chr1_85927067_85933100_+_6033_L1HS	defective	original	B_01_85937	LBHZ02000165.1_2732863_2738895_+_6032_L1HS	intact	lift	A_01_85937	LJII01000042.1_2455041_2461073_+_6032_L1HS	intact	lift	Ta1nd	-0.0131531	-0.016401	1	0	0	257	.	.	.
chrX	23238516	23244575	chrX_23256633_23262692	L1A69	R_XX_23247	chrX_23238516_23244575_+_6059_L1HS	intact	original	B_XX_23247	LBHZ02000036.1_15086128_15092158_+_6030_L1HS	intact	lift	A_XX_23247	LJII01000030.1_3760747_3766801_+_6054_L1HS	intact	lift	nonTa	-0.00914674	-0.00927002	1	0	0	250	.	.	.		0%L1rp
chrX	83059584	83065637	chrX_82314592_82320645	L1A274	R_XX_83077	chrX_83059584_83065637_-_6053_L1HS	intact	original	B_XX_83077	LBHZ02000044.1_4421488_4427539_+_6051_L1HS	defective	lift	A_XX_83077	LJII01000027.1_19179605_19185659_+_6054_L1HS	intact	lift	nonTa	-0.0088171	-0.0138821	1	0	0	230	.	.	.		0.4%L1rp
chrX	64013267	64019286	chrX_63233147_63239166	L1A70	R_XX_64027	chrX_64013267_64019286_-_6019_L1HS	intact	original	B_XX_64027	LBHZ02000137.1_783894_789912_-_6018_L1HS	intact	lift	A_XX_64027	LJII01000101.1_4924236_4930267_+_6031_L1HS	intact	lift	Ta0	-0.011033	-0.0103463	0.933333	0	0	189	.	.	.		0%L1rp
chr6	104489393	104495424	chr6_104937268_104943299	L1A403	R_06_10458	chr6_104489393_104495424_+_6031_L1PA2	intact	original	B_06_10458	LBHZ02000001.1_40213877_40219906_+_6029_L1PA2	intact	lift	A_06_10458	LJII01000001.1_43236173_43242202_+_6029_L1PA2	intact	lift	nonTa	-0.017739	-0.022811	1	0	0	53	.	.	.
chr9	19536200	19542230	chr9_19536198_19542228	L1A142	R_09_19547	chr9_19536200_19542230_-_6030_L1PA2	intact	original	B_09_19547	LBHZ02000013.1_8644685_8650714_+_6029_L1PA2	intact	lift	A_09_19547	LJII01000016.1_19388827_19394856_-_6029_L1PA2	intact	lift	nonTa	-0.0163039	-0.013825	1	0	0	51	.	.	.
chr3	158634523	158640540	chr3_158352312_158358329	L1A100	R_03_15868	chr3_158634523_158640540_+_6017_L1PA2	defective	original	B_03_15868	LBHZ02000016.1_586415_592421_-_6006_L1PA2	defective	lift	A_03_15868	LJII01000008.1_28468534_28474551_+_6017_L1PA2	intact	lift	nonTa	-0.00824323	-0.00916952	1	0	0	45	.	.	.
chr2	173699375	173705410	chr2_174564103_174570138	L1A34	R_02_17378	chr2_173699375_173705410_-_6035_L1PA2	intact	original	B_02_17378	LBHZ02000049.1_13706373_13712407_-_6034_L1PA2	intact	lift	A_02_17378	LJII01000002.1_66236243_66242277_+_6034_L1PA2	intact	lift	nonTa	-0.0129217	-0.00683933	1	0	0	28	.	.	.
chr2	128858984	128865016	chr2_129616558_129622590	L1A169	R_02_12898	chr2_128858984_128865016_-_6032_L1PA2	intact	original	B_02_12898	LBHZ02000051.1_12954846_12960877_-_6031_L1PA2	intact	lift	A_02_12898	LJII01000046.1_15348419_15354450_-_6031_L1PA2	intact	lift	nonTa	-0.0122764	-0.01228	1	0	0	14	.	.	.
chr15	58125731	58131761	chr15_58417930_58423960	L1A19	R_15_58137	chr15_58125731_58131761_+_6030_L1PA2	defective	original	B_15_58137	LBHZ02000053.1_7094266_7100295_-_6029_L1PA2	intact	lift	A_15_58137	LJII01000047.1_2045877_2051906_-_6029_L1PA2	intact	lift	nonTa	-0.0156995	-0.011357	1	0	0	13	.	.	.
chr4	102204930	102210958	chr4_103126087_103132115	L1A277	R_04_10228	chr4_102204930_102210958_-_6028_L1PA2	defective	original	B_04_10228	LBHZ02000037.1_14779217_14785244_-_6027_L1PA2	defective	lift	A_04_10228	LJII01000011.1_693803_699829_+_6026_L1PA2	intact	lift	nonTa	-0.0152988	-0.0144468	1	0	0	9	.	.	.
chr13	42424880	42430912	chr13_42999016_43005048	L1A777	R_13_42437	chr13_42424880_42430912_+_6032_L1PA2	intact	original	B_13_42437	LBHZ02000146.1_2941329_2947360_-_6031_L1PA2	intact	lift	A_13_42437	LJII01000039.1_14995429_15001459_+_6030_L1PA2	intact	lift	nonTa	0.00478251	0.0034337	1	0	0	8	.	.	.
chr6	156361254	156367276	chr6_156682388_156688410	L1A358	R_06_15648	chr6_156361254_156367276_+_6022_L1PA2	intact	original	B_06_15648	LBHZ02000008.1_1448198_1454219_-_6021_L1PA2	intact	lift	A_06_15648	LJII01000001.1_95131625_95137646_+_6021_L1PA2	intact	lift	nonTa	-0.00502374	-0.00344041	1	0	0	7	.	.	.
chr12	64195587	64201638	chr12_64589367_64595418	L1A10	R_12_64207	chr12_64195587_64201638_+_6051_L1PA2	intact	original	B_12_64207	LBHZ02000005.1_35496803_35502854_-_6051_L1PA2	intact	lift	A_12_64207	LJII01000007.1_69187672_69193717_-_6045_L1PA2	intact	lift	nonTa	-0.0114543	-0.014796	1	0	0	6	.	.	.
chr10	106844583	106850610	chr10_108604341_108610368	L1A190	R_10_10698	chr10_106844583_106850610_-_6027_L1PA2	intact	original	B_10_10698	LBHZ02000011.1_17021116_17027142_+_6026_L1PA2	intact	lift	A_10_10698	LJII01000018.1_19391452_19397477_-_6025_L1PA2	intact	lift	nonTa	-0.0181031	-0.0150352	1	0	0	6	.	.	.
chr18	24619042	24625072	chr18_22199006_22205036	L1A232	R_18_24637	chr18_24619042_24625072_-_6030_L1PA2	intact	original	B_18_24637	LBHZ02000148.1_3802938_3808968_-_6030_L1PA2	defective	lift	A_18_24637	LJII01000033.1_3774501_3780530_-_6029_L1PA2	intact	lift	nonTa	-0.00793531	-0.00810192	1	0	0	5	.	.	.
chr2	165485934	165491963	chr2_166342444_166348473	L1A133	R_02_16558	chr2_165485934_165491963_+_6029_L1PA2	intact	original	B_02_16558	LBHZ02000049.1_5463665_5469693_+_6028_L1PA2	intact	lift	A_02_16558	LJII01000002.1_74473539_74479567_-_6028_L1PA2	intact	lift	nonTa	-0.00789905	-0.00991457	1	0	0	5	.	.	.
chr5	139005423	139011486	chr5_138341112_138347175	L1A400	R_05_13908	chr5_139005423_139011486_-_6063_L1PA2	intact	original	B_05_13908	LBHZ02000272.1_436606_442640_+_6034_L1PA2	intact	lift	A_05_13908	LJII01000003.1_36943172_36949203_+_6031_L1PA2	intact	lift	nonTa	-0.00555752	-0.00836086	1	0	0	2	.	.	.
chr15	93675399	93681428	chr15_94218628_94224657	L1A774	R_15_93687	chr15_93675399_93681428_+_6029_L1PA2	intact	original	B_15_93687	LBHZ02000162.1_3032811_3038839_+_6028_L1PA2	intact	lift	A_15_93687	LJII01000069.1_8225720_8231751_-_6031_L1PA2	intact	lift	nonTa	0.0049663	0.00422097	1	0	0	1	.	.	.
chr1	174377791	174383815	chr1_174346929_174352953	L1A91	R_01_17448	chr1_174377791_174383815_-_6024_L1PA2	intact	original	B_01_17448	LBHZ02000019.1_2320152_2326175_-_6023_L1PA2	intact	lift	A_01_17448	LJII01000015.1_12840142_12846165_-_6023_L1PA2	intact	lift	nonTa	0.00249753	-0.00294404	1	0	0	1	.	.	.		0%L1rp
chr10	111583927	111589948	chr10_113343685_113349706	L1A202	R_10_11168	chr10_111583927_111589948_+_6021_L1PA2	defective	original	B_10_11168	LBHZ02000011.1_12276850_12282867_-_6017_L1PA2	defective	lift	A_10_11168	LJII01000018.1_24129338_24135348_+_6010_L1PA2	intact	lift	nonTa	-0.0141329	-0.0124639	1	0	0	1	.	.	.
chr14	26629268	26635299	chr14_27098474_27104505	L1A298	R_14_26647	chr14_26629268_26635299_-_6031_L1PA2	intact	original	B_14_26647	LBHZ02000193.1_1195001_1201030_+_6029_L1PA2	intact	lift	A_14_26647	LJII01000004.1_73672939_73678968_+_6029_L1PA2	intact	lift	nonTa	-0.0184801	-0.0164892	1	0	0	1	.	.	.
chr12	57646479	57652498	chr12_58040262_58046281	L1A406	R_12_57657	chr12_57646479_57652498_+_6019_L1PA2	intact	original	B_12_57657	LBHZ02000189.1_568230_574259_+_6029_L1PA2	intact	lift	A_12_57657	LJII01000032.1_20139104_20145122_+_6018_L1PA2	intact	lift	nonTa	-0.0298883	-0.0310823	1	0	0	1	.	.	.
chr3	141757129	141763153	chr3_141475971_141481995	L1A208	R_03_14188	chr3_141757129_141763153_-_6024_L1PA2	intact	original	B_03_14188	LBHZ02000016.1_17490818_17496846_+_6028_L1PA2	intact	lift	A_03_14188	LJII01000008.1_11575313_11581335_-_6022_L1PA2	intact	lift	nonTa	-0.00878187	-0.00888756	1	0	0	0	.	.	.
chr6	109245218	109251251	chr6_109566421_109572454	L1A238	R_06_10938	chr6_109245218_109251251_-_6033_L1PA2	defective	original	B_06_10938	LBHZ02000001.1_44971362_44977394_-_6032_L1PA2	defective	lift	A_06_10938	LJII01000001.1_47994949_48000980_-_6031_L1PA2	intact	lift	nonTa	-0.00961913	-0.0105294	1	0	0	0	.	.	.
chr3	65509292	65515316	chr3_65494967_65500991	L1A166	R_03_65527	chr3_65509292_65515316_+_6024_L1PA2	intact	original	B_03_65527	LBHZ02000076.1_4994172_5000181_+_6009_L1PA2	defective	lift	A_03_65527	LJII01000005.1_64989707_64995730_+_6023_L1PA2	intact	lift	nonTa	-0.012532	-0.0106371	1	0	0	0	.	.	.
chr18	535701	541755	chr18_535701_541755	L1A223	R_18_54185	chr18_535701_541755_+_6054_L1HS	defective	original	B_18_54185	LBHZ02000080.1_10081454_10087502_-_6048_L1HS	intact	lift	A_18_54185	LJII01000062.1_501774_507825_+_6051_L1HS	intact	lift	nonTa	-0.0160515	-0.0114442	1	0	0	0	.	.	.
chr2	86655238	86661268	chr2_86882361_86888391	L1A259	R_02_86667	chr2_86655238_86661268_-_6030_L1HS	intact	original	B_02_86667	LBHZ02000035.1_16024400_16030452_-_6052_L1HS	intact	partial	A_02_86667	LJII01000054.1_13983266_13989283_-_6017_L1HS	intact	partial	nonTa	-0.0117385	-0.0128088	1	0	0	0	.	.	.		0%L1rp
chr16	63388077	63394106	chr16_63421981_63428010	L1A256	R_16_63397	chr16_63388077_63394106_+_6029_L1PA2	intact	original	B_16_63397	LBHZ02000105.1_3476289_3482317_-_6028_L1PA2	intact	lift	A_16_63397	LJII01000066.1_6615253_6621276_-_6023_L1PA2	intact	lift	nonTa	-0.0112947	-0.0134695	1	0	0	0	.	.	.
chrX	36465194	36471217	chrX_36483277_36489300	L1A124	R_XX_36477	chrX_36465194_36471217_-_6023_L1PA2	intact	original	B_XX_36477	LBHZ02000226.1_1662502_1668534_-_6032_L1PA2	defective	lift	A_XX_36477	LJII01000030.1_16993465_16999487_-_6022_L1PA2	intact	lift	nonTa	-0.0110223	-0.013765	1	0	0	0	.	.	.
chrX	47783671	47789697	chrX_47643070_47649096	L1A109	R_XX_47797	chrX_47783671_47789697_-_6026_L1PA2	intact	original	B_XX_47797	LBHZ02000109.1_7263553_7269578_-_6025_L1PA2	intact	lift	A_XX_47797	LJII01000151.1_1325758_1331782_+_6024_L1PA2	intact	lift	nonTa	-0.0168303	-0.0158272	1	0	0	0	.	.	.
chr16	21042672	21048703	chr16_21053993_21060024	L1A22	R_16_21057	chr16_21042672_21048703_-_6031_L1PA2	intact	original	B_16_21057	LBHZ02000258.1_2128452_2134482_-_6030_L1PA2	intact	lift	A_16_21057	LJII01000154.1_307105_313135_+_6030_L1PA2	intact	lift	nonTa	-0.00747419	-0.0170722	1	0	0	0	.	.	.
chr8	120348977	120354404	chr8_121361216_121366643	L1A301	R_08_12048	chr8_120348977_120354404_+_5427_L1PA2	intact	original	B_08_12048	LBHZ02000003.1_19152148_19157574_+_5426_L1PA2	intact	lift	A_08_12048	LJII01000010.1_20664594_20670020_-_5426_L1PA2	intact	lift	nonTa	-0.0212609	-0.0199486	1	0	0	0	.	.	.
chr2	195067521	195073543	chr2_195932245_195938267	L1A349	R_02_19518	chr2_195067521_195073543_-_6022_L1PA2	intact	original	B_02_19518	LBHZ02000002.1_23318773_23324794_+_6021_L1PA2	intact	lift	A_02_19518	LJII01000002.1_44888625_44894646_+_6021_L1PA2	intact	lift	nonTa	-0.0243887	-0.0207054	1	0	0	0	.	.	.
chr2	175759595	175765629	chr2_176624323_176630357	L1A412	R_02_17588	chr2_175759595_175765629_+_6034_L1PA3	defective	original	B_02_17588	LBHZ02000002.1_42623719_42629749_-_6030_L1PA3	intact	lift	A_02_17588	LJII01000002.1_64178866_64184896_-_6030_L1PA3	intact	lift	nonTa	-0.0341706	-0.0342934	1	0	0	0	.	.	.
chr6	156324980	156331010	chr6_156646114_156652144		R_06_15638	chr6_156324980_156331010_-_6030_L1HS	defective	original	B_06_15638	LBHZ02000008.1_1484461_1490490_+_6029_L1HS	intact	lift	A_06_15638	LJII01000001.1_95095324_95101354_-_6030_L1HS	intact (seq)	lift	nonTa			1	0	0	191	.	.	.
chr2	158351231	158357242	chr2_159207743_159213754		R_02_15848	chr2_158351231_158357242_+_6011_L1PA2	intact	original	B_02_15848	LBHZ02000009.1_26162025_26168045_+_6020_L1PA2	intact	lift	A_02_15848	LJII01000002.1_81605954_81611974_-_6020_L1PA2	intact	lift	nonTa			1	0	0	0	.	.	.
chr5	34147845	34154031	chr5_34147950_34154136		R_05_34157	chr5_34147845_34154031_+_6186_L1HS	defective	original	B_05_34157	LBHZ02000065.1_4783_10806_-_6023_L1HS	defective	lift	A_05_34157	LJII01000730.1_83088_88904_-_5816_L1HS	intact	lift	Ta1d			0.666667	0	9	323	.	.	.
chr4	79966907	79972933	chr4_80888061_80894087		R_04_79977	chr4_79966907_79972933_+_6026_L1HS	defective	original	B_04_79977	LBHZ02000061.1_65013_71062_-_6049_L1HS	intact	lift	A_04_79977	LJII01000249.1_468823_474875_+_6052_L1HS	intact	lift	Ta1d			0.666667	0	27	309	2	7	.
chr10	17847175	17851113	chr10_18136104_18140042		R_10_17857	.	absent	.	B_10_17857	.	absent	.	A_10_17857	LJII01000021.1_4486425_4492620_-_6195_L1HS	intact	partial	Ta1d			0	0	6	324	.	.	.
chr1	237019467	237025494	chr1_237182767_237188794		R_01_23708	chr1_237019467_237025494_-_6027_L1HS	intact	original	B_01_23708	LBHZ02000135.1_305156_311182_-_6026_L1HS	intact	lift	A_01_23708	LJII01000021.1_30230743_30236768_+_6025_L1HS	defective	lift				0.0666667				.	.	.
chr12	33862704	33866375	chr12_34015639_34019310		R_12_33877	.	absent	.	B_12_33877	LBHZ02000201.1_2788518_2794551_-_6033_L1HS	intact	partial	A_12_33877	LJII01000038.1_980406_986439_+_6033_L1HS	defective	partial				0.071				.	.	.
chr16	83637252	83643296	chr16_83670857_83676901		R_16_83647	chr16_83637252_83643296_+_6044_L1HS	intact	original	B_16_83647	LBHZ02000094.1_377838_383886_-_6048_L1HS	defective	lift	A_16_83647	LJII01000099.1_5371883_5377930_-_6047_L1HS	defective	lift				0.56				.	.	.		0%L1rp
chr4	119948726	119954758	chr4_120869881_120875913		R_04_12008	chr4_119948726_119954758_-_6032_L1HS	defective	original	B_04_12008	LBHZ02000063.1_500228_506259_-_6031_L1HS	intact	lift	A_04_12008	LJII01000060.1_11724628_11730658_+_6030_L1HS	defective	lift				0.566667				.	.	.
chr3	103556537	103562569	chr3_103275381_103281413		R_03_10368	chr3_103556537_103562569_-_6032_L1HS	intact	original	B_03_10368	LBHZ02000023.1_9858454_9864485_-_6031_L1HS	intact	lift	A_03_10368	LJII01000022.1_9861042_9867073_-_6031_L1HS	defective	lift				0.8				.	.	.		0.1%L1rp
chr11	24327951	24334001	chr11_24349497_24355547		R_11_24337	chr11_24327951_24334001_+_6050_L1HS	intact	original	B_11_24337	LBHZ02000014.1_10202883_10208924_-_6041_L1HS	defective	lift	A_11_24337	LJII01000019.1_10128237_10134262_+_6025_L1HS	defective	lift				0.812271				.	.	.		0%L1rp
chr3	26398017	26404045	chr3_26439508_26445536		R_03_26407	chr3_26398017_26404045_-_6028_L1HS	defective	original	B_03_26407	LBHZ02000006.1_20495558_20501585_+_6027_L1HS	intact	lift	A_03_26407	LJII01000005.1_25828319_25834346_-_6027_L1HS	defective	lift				0.856227				.	.	.
chr4	79937715	79943746	chr4_80858869_80864900		R_04_79947	chr4_79937715_79943746_+_6031_L1HS	intact	original	B_04_79947	LBHZ02000096.1_1825308_1831330_+_6022_L1HS	defective	lift	A_04_79947	LJII01000011.1_22952841_22958863_-_6022_L1HS	defective	lift				0.9				.	.	.
chr9	28111895	28117865	chr9_28111893_28117863		R_09_28127	chr9_28111895_28117865_-_5970_L1HS	intact	original	B_09_28127	LBHZ02000013.1_70957_76896_+_5939_L1HS	defective	lift	A_09_28127	LJII01000016.1_27947730_27953699_-_5969_L1HS	defective	lift				0.933333				.	.	.
chr3	159095379	159101394	chr3_158813168_158819183		R_03_15918	chr3_159095379_159101394_-_6015_L1HS	intact	original	B_03_15918	LBHZ02000016.1_125675_131689_+_6014_L1HS	intact	lift	A_03_15918	LJII01000008.1_28929440_28935453_-_6013_L1HS	defective	lift				0.966667				.	.	.
chr4	111894801	111900831	chr4_112815957_112821987		R_04_11198	chr4_111894801_111900831_+_6030_L1HS	intact	original	B_04_11198	LBHZ02000057.1_6547289_6553325_-_6036_L1HS	defective	lift	A_04_11198	LJII01000085.1_6526767_6532787_-_6020_L1HS	defective	lift				1				.	.	.		0.1%L1rp
chr1	86679080	86685111	chr1_87144763_87150794		R_01_86697	chr1_86679080_86685111_-_6031_L1HS	intact	original	B_01_86697	LBHZ02000165.1_3484057_3490083_-_6026_L1HS	defective	lift	A_01_86697	LJII01000042.1_3202575_3208601_-_6026_L1HS	defective	lift				1				4	39	.
chr10	98782941	98788971	chr10_100542698_100548728		R_10_98797	chr10_98782941_98788971_-_6030_L1HS	intact	original	B_10_98797	LBHZ02000011.1_25088370_25094396_+_6026_L1HS	defective	lift	A_10_98797	LJII01000018.1_11322199_11328225_-_6026_L1HS	defective	lift				1				.	.	.		0%L1rp
chr11	78677772	78683802	chr11_78388817_78394847		R_11_78687	chr11_78677772_78683802_-_6030_L1HS	intact	original	B_11_78687	LBHZ02000077.1_10162196_10168213_+_6017_L1HS	defective	lift	A_11_78687	LJII01000082.1_6821522_6827538_-_6016_L1HS	defective	lift				1				.	.	.		AP002768 Brouha 2003, 0%L1rp
chr12	54788573	54794627	chr12_55182357_55188411		R_12_54797	chr12_54788573_54794627_+_6054_L1HS	intact	original	B_12_54797	LBHZ02000237.1_2286744_2292768_-_6024_L1HS	intact	lift	A_12_54797	LJII01000032.1_17280451_17286495_+_6044_L1HS	defective	lift				1				.	.	.		0%L1rp
chr15	71174139	71180152	chr15_71466478_71472491		R_15_71187	chr15_71174139_71180152_+_6013_L1PA2	intact	original	B_15_71187	LBHZ02000116.1_5965106_5971117_+_6011_L1HS	defective	lift	A_15_71187	LJII01000058.1_1467028_1473039_-_6011_L1HS	defective	lift				1				.	.	.
chr16	9584490	9590522	chr16_9678347_9684379		R_16_95916	chr16_9584490_9590522_-_6032_L1HS	intact	original	B_16_95916	LBHZ02000207.1_2626917_2632948_-_6031_L1HS	intact	lift	A_16_95916	LJII01000057.1_5144652_5150682_+_6030_L1HS	defective	lift				1				.	.	.		0%L1rp
chr18	37819737	37825798	chr18_35399701_35405762		R_18_37837	chr18_37819737_37825798_+_6061_L1HS	intact	original	B_18_37837	LBHZ02000208.1_539914_545941_+_6027_L1HS	defective	lift	A_18_37837	LJII01000033.1_16981672_16987700_+_6028_L1HS	defective	lift				1				.	.	.
chr2	102566355	102572385	chr2_103182814_103188844		R_02_10268	chr2_102566355_102572385_-_6030_L1HS	intact	original	B_02_10268	LBHZ02000103.1_4945659_4951689_-_6030_L1HS	intact	lift	A_02_10268	LJII01000081.1_3937324_3943355_+_6031_L1HS	defective	lift				1				.	.	.		0.9%L1rp
chr22	48985761	48991792	chr22_49381573_49387604		R_22_48997	chr22_48985761_48991792_-_6031_L1HS	intact	original	B_22_48997	LBHZ02000154.1_955097_961124_+_6027_L1HS	defective	lift	A_22_48997	LJII01000125.1_1823639_1829665_+_6026_L1HS	defective	lift				1				.	.	.
chr3	3963076	3969110	chr3_4004760_4010794		R_03_39696	chr3_3963076_3969110_+_6034_L1HS	intact	original	B_03_39696	LBHZ02000062.1_11206070_11212115_-_6045_L1HS	defective	lift	A_03_39696	LJII01000005.1_3364718_3370744_+_6026_L1HS	defective	lift				1				.	.	.		0%L1rp
chr5	79778884	79784938	chr5_79074707_79080761		R_05_79787	chr5_79778884_79784938_-_6054_L1HS	intact	original	B_05_79787	LBHZ02000027.1_8317389_8323442_-_6053_L1HS	intact	lift	A_05_79787	LJII01000070.1_2669066_2675125_+_6059_L1HS	defective	lift				1				.	12	.		9.7%L1rp
chr5	146609485	146615534	chr5_145989048_145995097		R_05_14668	chr5_146609485_146615534_+_6049_L1HS	intact	original	B_05_14668	LBHZ02000075.1_7169439_7175488_+_6049_L1HS	defective	lift	A_05_14668	LJII01000003.1_29328546_29334601_-_6055_L1HS	defective	lift				1				.	.	.
chr6	72988654	72994686	chr6_73698377_73704409		R_06_72997	chr6_72988654_72994686_-_6032_L1HS	intact	original	B_06_72997	LBHZ02000001.1_8712662_8718693_-_6031_L1HS	defective	lift	A_06_72997	LJII01000001.1_11832185_11838216_-_6031_L1HS	defective	lift				1				.	.	.		AL360236 Brouha 2003, 0%L1rp
chr3	63211708	63217714	chr3_63197384_63203390		R_03_63227	chr3_63211708_63217714_-_6006_L1PA2	defective	original	B_03_63227	LBHZ02000076.1_2696413_2702424_-_6011_L1PA2	intact	lift	A_03_63227	LJII01000005.1_62693489_62699498_-_6009_L1HS	defective	lift				1				.	.	.
chr13	40356290	40362321	chr13_40930427_40936458		R_13_40367	chr13_40356290_40362321_+_6031_L1PA2	intact	original	B_13_40367	LBHZ02000146.1_5010757_5016787_-_6030_L1PA2	intact	lift	A_13_40367	LJII01000039.1_12926504_12932533_+_6029_L1PA2	defective	lift				1				.	.	.
chr6	44870634	44876665	chr6_44838371_44844402		R_06_44887	chr6_44870634_44876665_+_6031_L1PA2	intact	original	B_06_44887	LBHZ02000041.1_1839650_1845680_+_6030_L1PA2	defective	lift	A_06_44887	LJII01000040.1_10749859_10755889_+_6030_L1PA2	defective	lift				1				.	.	.		0%L1rp
chr8	72147447	72153464	chr8_73059682_73065699		R_08_72157	chr8_72147447_72153464_-_6017_L1PA2	intact	original	B_08_72157	LBHZ02000017.1_7219318_7225338_+_6020_L1PA2	intact	lift	A_08_72157	LJII01000006.1_13495849_13501869_+_6020_L1PA2	defective	lift				1				.	.	.
chr11	60435417	60441441	chr11_60202890_60208914		R_11_60447	chr11_60435417_60441441_+_6024_L1PA2	defective	original	B_11_60447	LBHZ02000018.1_1554747_1560770_-_6023_L1PA2	intact	lift	A_11_60447	LJII01000056.1_5868384_5874375_+_5991_L1PA2	defective	lift				1				.	.	.
chr16	61801455	61807489	chr16_61835359_61841393		R_16_61817	chr16_61801455_61807489_+_6034_L1PA2	defective	original	B_16_61817	LBHZ02000105.1_5062935_5068967_-_6032_L1PA2	intact	lift	A_16_61817	LJII01000066.1_8201796_8207829_-_6033_L1PA2	defective	lift				1				.	.	.
chr2	23224851	23230886	chr2_23447722_23453757		R_02_23237	chr2_23224851_23230886_-_6035_L1PA2	defective	original	B_02_23237	LBHZ02000104.1_5609128_5615158_-_6030_L1PA2	intact	lift	A_02_23237	LJII01000009.1_13497829_13503859_-_6030_L1PA2	defective	lift				1				.	.	.
chr6	72570139	72576167	chr6_73279837_73285867		R_06_72587	chr6_72570139_72576167_+_6028_L1PA2	defective	original	B_06_72587	LBHZ02000001.1_8294195_8300224_+_6029_L1PA2	intact	lift	A_06_72587	LJII01000001.1_11413766_11419793_+_6027_L1PA2	defective	lift				1				.	.	.
chr8	1607577	1613555	chr8_1555743_1561721		R_08_16146	chr8_1607577_1613555_+_5978_L1PA2	defective	original	B_08_16146	LBHZ02000337.1_861162_867139_+_5977_L1PA2	intact	lift	A_08_16146	LJII01000165.1_668720_674695_-_5975_L1PA2	defective	lift				1				.	.	.
chrX	119435460	119441492	chrX_118569423_118575455		R_XX_11944	chrX_119435460_119441492_+_6023_L1HS	defective	original	B_XX_11944	LBHZ02000190.1_455190_461213_+_6023_L1HS	intact	lift	A_XX_11944	LJII01000122.1_3517286_3523314_-_6028_L1HS	defective	lift								.	.	.
.	-1	-1	.		R_ZZ_30000	near Alu/L1/simple repeat, and cannot be lifted over	absent	.	B_ZZ_30000	LBHZ02000488.1_551491_557537_-_6046_L1HS	intact	nolift	A_ZZ_30000	LJII01000346.1_23037_29083_-_6046_L1HS	intact	nolift	Ta1d				1	30	309
.	-1	-1	.		R_ZZ_50000	centromeric, and two L1s are within 2kb of the centromeric region	absent	.	B_ZZ_50000	.	absent	.	A_ZZ_50000	LJII01003377.1_761_6811_+_6050_L1HS	intact	nolift	Ta1d				1	42	300
.	-1	-1	.		R_ZZ_60000	centromeric, and two L1s are within 2kb of the centromeric region	absent	.	B_ZZ_60000	.	absent	.	A_ZZ_60000	LJII01003377.1_8892_14941_+_6049_L1HS	intact	nolift	Ta1d				1	42	299
.	-1	-1	.		R_ZZ_40000	centromeric	absent	.	B_ZZ_40000	.	absent	.	A_ZZ_40000	LJII01001252.1_23204_29234_-_6030_L1HS	intact	nolift	Ta1d				0	41	307
chr3	91530557	91530558	.		R_03_91537	.	absent	.	B_03_91537	.	absent	.	A_03_91537	LJII01000307.1_249782_255812_+_6030_L1HS	intact	partial	Ta1d				0	31	306
.	-1	-1	.		R_ZZ_10000	near GA-rich simple repeats	absent	.	B_ZZ_10000	.	absent	.	A_ZZ_10000	LJII01000072.1_3597426_3603444_-_6018_L1HS	intact	nolift	Ta0				0	6	327
.	-1	-1	.		R_ZZ_20000	centromeric, and this centromeric region contains lots of L1, SVA and HERVs	absent	.	B_ZZ_20000	.	absent	.	A_ZZ_20000	LJII01000243.1_86616_92638_-_6022_L1HS	intact	nolift	Ta0				0	0	309
chr1	80939203	80945257	chr1_81404888_81410942		R_01_80957	chr1_80939203_80945257_-_6054_L1HS	intact	original	B_01_80957	LBHZ02000147.1_3381068_3387119_-_6051_L1HS	intact	lift	A_01_80957	.	absent	.								.	.	.
chr1	247687173	247693204	chr1_247850475_247856506		R_01_24778	chr1_247687173_247693204_+_6031_L1HS	intact	original	B_01_24778	.	absent	.	A_01_24778	.	absent	.								.	6	.		12.1%L1rp
chr10	5245354	5251383	chr10_5287317_5293346		R_10_52516	chr10_5245354_5251383_+_6029_L1HS	intact	original	B_10_52516	LBHZ02000072.1_6809184_6815213_-_6029_L1HS	defective	lift	A_10_52516	.	absent	.								.	.	.		0%L1rp
chr10	109812437	109818457	chr10_111572195_111578215		R_10_10988	chr10_109812437_109818457_-_6020_L1HS	intact	original	B_10_10988	.	absent	.	A_10_10988	.	absent	.								4	9	.		11.6%L1rp
chr11	93136638	93142673	chr11_92869804_92875839		R_11_93147	chr11_93136638_93142673_+_6035_L1HS	intact	original	B_11_93147	.	absent	.	A_11_93147	.	absent	.								.	18	.		0%L1rp
chr11	93420986	93427031	chr11_93154152_93160197		R_11_93437	chr11_93420986_93427031_+_6045_L1HS	intact	original	B_11_93437	.	absent	.	A_11_93437	.	absent	.								.	13	.
chr11	95436216	95442246	chr11_95169380_95175410		R_11_95447	chr11_95436216_95442246_+_6030_L1HS	intact	original	B_11_95447	LBHZ02000031.1_16926288_16932334_-_6046_L1HS	intact	lift	A_11_95447	.	absent	.								.	.	.		1.2%L1rp
chr12_GL383551v1_alt	71817	77832	chr12_126783569_126789584		R_62_77834	chr12_GL383551v1_alt_71817_77832_-_6015_L1HS	intact	original	B_62_77834	.	absent	.	A_62_77834	.	absent	.								.	.	.
chr12_GL383551v1_alt	91196	97228	.		R_62_97234	chr12_GL383551v1_alt_91196_97228_-_6032_L1HS	intact	original	B_62_97234	.	absent	.	A_62_97234	.	absent	.											3-7	<1%L1.3
chr13	29641706	29647706	chr13_30215843_30221843		R_13_29657	chr13_29641706_29647706_-_6000_L1HS	intact	original	B_13_29657	LBHZ02000074.1_1431585_1437584_-_5999_L1HS	intact	lift	A_13_29657	.	absent	.								.	.	.		0%L1rp
chr15	54926081	54932099	chr15_55218279_55224297		R_15_54937	chr15_54926081_54932099_-_6018_L1HS	intact	original	B_15_54937	.	absent	.	A_15_54937	.	absent	.								.	.	.
chr16_KI270853v1_alt	2501426	2507460	chr16_16934379_16940413		R_66_25076	chr16_KI270853v1_alt_2501426_2507460_-_6034_L1HS	intact	original	B_66_25076	.	absent	.	A_66_25076	.	absent	.								.	.	.
chr17_GL383565v1_alt	54993	61004	.		R_67_61004	chr17_GL383565v1_alt_54993_61004_+_6011_L1HS	intact	original	B_67_61004	.	absent	.	A_67_61004	.	absent	.											2-38 Beck 2010, 63%L1.3	2.1%L1rp
chr18_GL383570v1_alt	131795	138074	.		R_68_13815	chr18_GL383570v1_alt_131795_138074_+_6279_L1HS	intact	original	B_68_13815	.	absent	.	A_68_13815	.	absent	.
chr2	175481951	175487994	chr2_176346679_176352722		R_02_17558	chr2_175481951_175487994_-_6043_L1HS	intact	original	B_02_17558	LBHZ02000002.1_42901356_42907384_+_6028_L1HS	intact	lift	A_02_17558	.	absent	.								.	.	.		0%L1rp
chr20_GL383577v2_alt	109153	115202	chr8_26971134_26977140		R_70_11525	chr20_GL383577v2_alt_109153_115202_+_6049_L1HS	intact	original	B_70_11525	.	absent	.	A_70_11525	.	absent	.								.	.	.
chr21_GL383579v2_alt	152078	158104	chr9_115560410_115566439		R_71_15815	chr21_GL383579v2_alt_152078_158104_-_6026_L1HS	intact	original	B_71_15815	.	absent	.	A_71_15815	.	absent	.								6	128	.		15%L1.3
chr2_GL383521v1_alt	20194	26249	chr8_73787774_73793823		R_52_26254	chr2_GL383521v1_alt_20194_26249_+_6055_L1HS	intact	original	B_52_26254	.	absent	.	A_52_26254	.	absent	.								5	32	.
chr2_GL582966v2_alt	23969	29986	chr5_108595090_108601106		R_52_29994	chr2_GL582966v2_alt_23969_29986_-_6017_L1HS	intact	original	B_52_29994	.	absent	.	A_52_29994	.	absent	.								.	.	.
chr3	130628808	130634065	chr3_130347652_130352909		R_03_13068	chr3_130628808_130634065_+_5257_L1HS	intact	original	B_03_13068	LBHZ02000125.1_6354295_6359551_-_5256_L1HS	intact	lift	A_03_13068	.	absent	.								.	.	.
chr4	59078847	59084877	chr4_59944565_59950595		R_04_59087	chr4_59078847_59084877_+_6030_L1HS	intact	original	B_04_59087	.	absent	.	A_04_59087	.	absent	.								.	.	.		3.4%L1rp
chr4	78347980	78354013	chr4_79269134_79275167		R_04_78357	chr4_78347980_78354013_+_6033_L1HS	intact	original	B_04_78357	.	absent	.	A_04_78357	.	absent	.								.	.	.		0%L1rp
chr4	90675739	90681757	chr4_91596890_91602908		R_04_90687	chr4_90675739_90681757_-_6018_L1HS	intact	original	B_04_90687	.	absent	.	A_04_90687	.	absent	.								.	16	.
chr5	58384174	58390206	chr5_57680001_57686033		R_05_58397	chr5_58384174_58390206_+_6032_L1HS	intact	original	B_05_58397	LBHZ02000071.1_3832011_3838042_-_6031_L1HS	intact	lift	A_05_58397	.	absent	.								.	6	.		0%L1rp
chr6	24811657	24817706	chr6_24811885_24817934		R_06_24827	chr6_24811657_24817706_-_6049_L1HS	intact	original	B_06_24827	.	absent	.	A_06_24827	.	absent	.								2	25	.	AL512428 Brouha 2003, 112%L1rp
chr6	133020691	133026746	chr6_133341830_133347885		R_06_13308	chr6_133020691_133026746_-_6055_L1HS	intact	original	B_06_13308	.	absent	.	A_06_13308	.	absent	.								.	.	.
chr6_GL000252v2_alt	3859803	3865829	chr7_30478864_30484879		R_56_38666	chr6_GL000252v2_alt_3859803_3865829_+_6026_L1HS	intact	original	B_56_38666	.	absent	.	A_56_38666	.	absent	.								1	36	.
chr6_GL000253v2_alt	1206980	1213011	chr4_21161013_21167044		R_56_12136	chr6_GL000253v2_alt_1206980_1213011_+_6031_L1HS	intact	original	B_56_12136	.	absent	.	A_56_12136	.	absent	.								.	7	.	AC004200 Brouha 2003, 80%L1rp
chr6_GL000253v2_alt	4034201	4040227	chr4_92899368_92905380		R_56_40406	chr6_GL000253v2_alt_4034201_4040227_+_6026_L1HS	intact	original	B_56_40406	.	absent	.	A_56_40406	.	absent	.								.	.	.
chr7	49680245	49686300	chr7_49719841_49725896		R_07_49697	chr7_49680245_49686300_-_6055_L1HS	intact	original	B_07_49697	LBHZ02000168.1_1192701_1198750_+_6049_L1HS	intact	lift	A_07_49697	.	absent	.								.	8	.		11.2%L1rp
chr7	113776122	113782152	chr7_113416177_113422207		R_07_11388	chr7_113776122_113782152_-_6030_L1HS	intact	original	B_07_11388	.	absent	.	A_07_11388	.	absent	.								.	.	.		3.8%L1rp
chr8	125582886	125588889	chr8_126595130_126601133		R_08_12568	chr8_125582886_125588889_+_6003_L1HS	intact	original	B_08_12568	.	absent	.	A_08_12568	.	absent	.								1	1	.
chr8	128453002	128459020	chr8_129465248_129471266		R_08_12858	chr8_128453002_128459020_-_6018_L1HS	intact	original	B_08_12858	.	absent	.	A_08_12858	.	absent	.								.	.	.
chr8_KI270926v1_alt	20773	26750	chr8_1555743_1561720		R_58_26754	chr8_KI270926v1_alt_20773_26750_+_5977_L1PA2	intact	original	B_58_26754	.	absent	.	A_58_26754	.	absent	.								.	.	.
chrX	96057824	96063842	chrX_95312823_95318841		R_XX_96067	chrX_96057824_96063842_-_6018_L1HS	intact	original	B_XX_96067	.	absent	.	A_XX_96067	.	absent	.								.	.	.	AL137845 Brouha 2003, 42%L1rp
chrX	141421202	141427246	chr4_21161013_21167053		R_XX_14148	chrX_141421202_141427246_-_6044_L1HS	intact	original	B_XX_14148	.	absent	.	A_XX_14148	.	absent	.								.	7	.
chrY	5606144	5612199	chrY_5474185_5480240		R_YY_56126	chrY_5606144_5612199_-_6055_L1HS	intact	original	B_YY_56126	.	absent	.	A_YY_56126	.	absent	.								.	.	.		0%L1rp, from Myers JS, Vincent BJ et al. 2002 Am. J. Hum. Genet.
chr10	9481778	9485546	chr10_9523741_9527509		R_10_94866	.	absent	.	B_10_94866	LBHZ02000072.1_2567755_2573472_-_5717_L1HS	intact	partial	A_10_94866	.	absent	.								.	.	0
chr10	67187577	67191518	chr10_68947335_68951276		R_10_67197	.	absent	.	B_10_67197	LBHZ02000026.1_2238009_2244026_-_6017_L1HS	intact	partial	A_10_67197	.	absent	.								.	.	.
chr12	13390627	13400638	chr12_13543561_13553572		R_12_13407	.	absent	.	B_12_13407	LBHZ02000102.1_3760534_3766549_+_6015_L1HS	intact	partial	A_12_13407	.	absent	.								.	.	.
chr12	33170923	33174858	chr12_33323857_33327792		R_12_33177	.	absent	.	B_12_33177	LBHZ02000201.1_2090807_2096824_-_6017_L1HS	intact	partial	A_12_33177	.	absent	.								.	5	0
chr12	117374728	117378639	chr12_117812533_117816444		R_12_11748	.	absent	.	B_12_11748	LBHZ02000113.1_3652309_3658339_+_6030_L1HS	intact	partial	A_12_11748	.	absent	.								.	9	0	1-4 Beck 2010, 107%L1.3
chr2	180904905	180908805	chr2_181769632_181773532		R_02_18098	.	absent	.	B_02_18098	LBHZ02000002.1_37481516_37487526_-_6010_L1HS	intact	partial	A_02_18098	.	absent	.								.	.	.
chr20	28646102	28646103	.		R_20_28657	.	absent	.	B_20_28657	LBHZ02000876.1_71738_77768_+_6030_L1HS	intact	partial	A_20_28657	.	absent	.
chr3	38582598	38582599	chr3_38624089_38624090		R_03_38587	.	absent	.	B_03_38587	LBHZ02003049.1_2675_8705_+_6030_L1HS	intact	partial	A_03_38587	.	absent	.								.	.	.
chr3	85525424	85529382	chr3_85574574_85578532		R_03_85537	.	absent	.	B_03_85537	LBHZ02000078.1_9737662_9743692_+_6030_L1HS	intact	partial	A_03_85537	.	absent	.								.	.	0
chr3	101558814	101562797	chr3_101277658_101281641		R_03_10168	.	absent	.	B_03_10168	LBHZ02000023.1_7852093_7858145_+_6052_L1HS	intact	partial	A_03_10168	.	absent	.								.	15	.
chr3	123869880	123873856	chr3_123588727_123592703		R_03_12398	.	absent	.	B_03_12398	LBHZ02000073.1_9622513_9628542_+_6029_L1HS	intact	partial	A_03_12398	.	absent	.								40	97	.
chr4	111705817	111709749	chr4_112626973_112630905		R_04_11178	.	absent	.	B_04_11178	LBHZ02000057.1_6740636_6746646_-_6010_L1HS	intact	partial	A_04_11178	.	absent	.								3	6	2
chr5	137677101	137681084	chr5_137012790_137016773		R_05_13778	.	absent	.	B_05_13778	LBHZ02000272.1_1768031_1774061_+_6030_L1HS	intact	partial	A_05_13778	.	absent	.								.	8	0
chr8	83659773	83663680	chr8_84572008_84575915		R_08_83667	.	absent	.	B_08_83667	LBHZ02000136.1_1982566_1988587_-_6021_L1HS	intact	partial	A_08_83667	.	absent	.								.	.	0
chrX	34246292	34255913	chrX_34264409_34274030		R_XX_34267	.	absent	.	B_XX_34267	LBHZ02000079.1_10281804_10287821_-_6017_L1PA2	intact	partial	A_XX_34267	.	absent	.								.	.	.
.	-1	-1	.		R_ZZ_70000	centromeric	absent	.	B_ZZ_70000	LBHZ02003017.1_16557_22586_-_6029_L1HS	intact	nolift	A_ZZ_70000	.	absent	.

## Sheet: Legend
Dataset EV1. LINE-1 coordinates, intactness, activity, frequency, and other associated information. The header row contains annotations for each column.
