# Supplementary material for: Evolutionary insights from profiling LINE-1 activity at allelic resolution in a single human genome
Source: EMBO J. 2023 Dec 18;43(1):6. doi: 10.1038/s44318-023-00007-y (PMC10883270; doi:10.1038/s44318-023-00007-y)
Supplement: Supplementary file 4 — Dataset EV2 [file 44318_2023_7_MOESM4_ESM.zip]

Archive with 3 entries (3 files):
- Dataset_EV2_legend.txt
- Dataset_EV2.txt
- __MACOSX/._Dataset_EV2.txt
