# Supplementary material for: Evolutionary insights from profiling LINE-1 activity at allelic resolution in a single human genome
Source: EMBO J. 2023 Dec 18;43(1):6. doi: 10.1038/s44318-023-00007-y (PMC10883270; doi:10.1038/s44318-023-00007-y)
Supplement: Supplementary file 4 — Dataset EV2 [file 44318_2023_7_MOESM4_ESM.zip › Dataset_EV2_legend.txt]

Dataset EV2

A FASTA-formatted nucleotide alignment of selected LINE-1 allele ORFs with discrepant in vitro activities. For this alignment, ORF1 and ORF2 are separated by a 15 bp gap in the alignment. Sequences are grouped by alleles, separated by empty sequences with their header lines indicating the in vitro activity difference of the upcoming sequences. Sequence names are based on the source of the LINE-1 element: sequences named with chromosome coordinates are from GRCh38, sequences with ‘LJII’ names are from CHM1, sequences with ‘LBZH’ names are from CHM13, sequences with ‘HG’ names are from GIAB genomes with ‘A1’ and ‘A2’ indicating different alleles from the same GIAB individual, and sequences with GenBank accession numbers are from the NCBI BAC/fosmid database (source of Brouha et al. and Beck et al. sequences).
