# Supplementary material for: Evolutionary insights from profiling LINE-1 activity at allelic resolution in a single human genome
Source: EMBO J. 2023 Dec 18;43(1):6. doi: 10.1038/s44318-023-00007-y (PMC10883270; doi:10.1038/s44318-023-00007-y)
Supplement: Supplementary file 5 — Dataset EV3 [file 44318_2023_7_MOESM5_ESM.zip › Dataset_EV3_legend.txt]

Dataset EV3

A FASTA-formatted nucleotide alignment of LINE-1s used to identify potentially adaptive mutations for Figure 5.
