# Supplementary material for: Evolutionary insights from profiling LINE-1 activity at allelic resolution in a single human genome
Source: EMBO J. 2023 Dec 18;43(1):6. doi: 10.1038/s44318-023-00007-y (PMC10883270; doi:10.1038/s44318-023-00007-y)
Supplement: Supplementary file 6 — Dataset EV4 [file 44318_2023_7_MOESM6_ESM.zip]

Archive with 2 entries (2 files):
- Dataset EV4.txt
- Dataset_EV4_legend.txt
