# Supplementary material for: Evolutionary insights from profiling LINE-1 activity at allelic resolution in a single human genome
Source: EMBO J. 2023 Dec 18;43(1):6. doi: 10.1038/s44318-023-00007-y (PMC10883270; doi:10.1038/s44318-023-00007-y)
Supplement: Supplementary file 7 — Dataset EV5 [file 44318_2023_7_MOESM7_ESM.zip › Dataset_EV5_legend.txt]

Dataset EV5

Sequences of intact LINE-1s in CHM13 (GenBank assembly accession: GCA_000983455.2) in fasta format.
