# Supplementary material for: Evolutionary insights from profiling LINE-1 activity at allelic resolution in a single human genome
Source: EMBO J. 2023 Dec 18;43(1):6. doi: 10.1038/s44318-023-00007-y (PMC10883270; doi:10.1038/s44318-023-00007-y)
Supplement: Supplementary file 8 — Source Data Fig. 2 [file 44318_2023_7_MOESM8_ESM.zip › SourceData_Fig2A_Individual_Retrotrans.xlsx]

## Sheet: Sheet3
CHM1 L1 Name	Clone	Date Assayed	Replicate 1 (normalize by day)	Replicate 2 (normalize by day)	Replicate 3 (normalize by day)	Replicate 4 (normalize by day)	Replicate 5 (normalize by day)	Replicate 6 (normalize by day)	Replicate 7 (normalize by day)	Replicate 8 (normalize by day)
LJII01000015.1_13052686_13058740_-_6054_L1HS	A	04_APR_2019	0.00309832	-0.00402737	-0.00800331	-0.0016488	0.00684486	-0.0122661	-0.0111373	-0.0107781
LJII01000015.1_13052686_13058740_-_6054_L1HS	A	11_APR_2019	-0.0233321	-0.030818	-0.0227771	-0.0277489	-0.0213638	0.797162	-0.0298056	-0.0343555
LJII01000015.1_13052686_13058740_-_6054_L1HS	B	11_APR_2019	-0.036386	-0.0342576	-0.021389	-0.0331919	-0.0307328	0.355642	-0.0360169	-0.0358058
LJII01000015.1_13052686_13058740_-_6054_L1HS	B	15_APR_2019	-0.00164479	-0.000497986	0.00651924	-0.00318093	-0.00430117	-0.0010449	-0.00494279	0.00256258
LJII01000015.1_13052686_13058740_-_6054_L1HS	C	15_APR_2019	0.00080258	-0.00258553	0.00150082	-0.000731058	0.0131813	0.00551549	-1.49974e-05	-0.0056623
LJII01000015.1_13052686_13058740_-_6054_L1HS	C	18_APR_2019	-0.00794485	-0.00254032	-0.00442186	-0.00220035	-0.00673646	-0.0072737	-0.00597488	-0.00487406
LJII01000007.1_69187672_69193717_-_6045_L1PA2	B	25_APR_2019	-0.0148186	-0.0154993	-0.0120195	-0.0153759	-0.0143347	-0.0147733	-0.0103351	-0.0157242
LJII01000007.1_69187672_69193717_-_6045_L1PA2	C	04_APR_2019	-0.0174783	-0.0171047	-0.0179334	-0.0164524	-0.015916	-0.0149645	-0.0165816	-0.0188499
LJII01000007.1_69187672_69193717_-_6045_L1PA2	C	15_APR_2019	0.00230472	-0.00180032	-0.0061838	-0.00199359	-0.00571763	-0.00260133	-0.00523162	-0.00551894
LJII01000008.1_28468534_28474551_+_6017_L1PA2	A	22_APR_2019	-5.25253e-05	-0.000789315	0.0434473	0.0045576	-0.00474881	-0.00316293	0.000371538	-0.00764389
LJII01000008.1_28468534_28474551_+_6017_L1PA2	B	08_APR_2019	-0.00901152	-0.00690927	-0.00642301	-0.00906412	-0.0109417	-0.0119606	-0.00927492	-0.0117881
LJII01000008.1_28468534_28474551_+_6017_L1PA2	B	22_APR_2019	-0.015849	-0.0112494	-0.0141955	-0.0168884	-0.0167668	-0.0177396	-0.0171288	-0.014615
LJII01000008.1_28468534_28474551_+_6017_L1PA2	C	04_APR_2019	-0.0123042	-0.0127205	-0.0159473	-0.0176469	-0.0163242	-0.0134341	-0.0154257	-0.0159221
LJII01000008.1_28468534_28474551_+_6017_L1PA2	C	15_APR_2019	-0.00395631	-0.00476519	-0.0054761	-0.00516711	-0.00406804	-0.00621043	-0.00562722	-0.00690722
LJII01000056.1_5964901_5970929_+_6028_L1PA2	A	08_APR_2019	-0.00877085	-0.00789241	-0.00643862	-0.00417068	-0.01018	-0.00839297	-0.00836423	-0.0075488
LJII01000056.1_5964901_5970929_+_6028_L1PA2	B	04_APR_2019	-0.0164314	-0.0166965	-0.016785	-0.014944	-0.0157516	-0.0161904	-0.0152845	-0.0159203
LJII01000056.1_5964901_5970929_+_6028_L1PA2	B	22_APR_2019	-0.0137098	-0.0134382	-0.0137048	-0.0124716	-0.0189301	-0.0055513	-0.0105572	-0.0155937
LJII01000056.1_5964901_5970929_+_6028_L1PA2	C	15_APR_2019	-0.00492083	0.00570367	-0.000559858	-0.00553657	0.000721997	0.000599885	0.00379659	-0.00248163
LJII01000036.1_17231483_17237513_+_6030_L1HS	A	08_APR_2019	-0.00364695	-0.011698	-0.00541198	-0.0067996	-0.00539937	-0.00788591	-0.0105739	-0.0117584
LJII01000036.1_17231483_17237513_+_6030_L1HS	B	18_APR_2019	-0.00855621	-0.00678598	-0.00587744	-0.0099716	-0.00274828	-0.00971553	-0.00856869	-0.0104498
LJII01000036.1_17231483_17237513_+_6030_L1HS	C	04_APR_2019	-0.0161932	-0.0126742	-0.0156326	-0.0169692	-0.0156408	-0.0164151	-0.0169582	-0.0146878
LJII01000036.1_17231483_17237513_+_6030_L1HS	C	22_APR_2019	-0.0152287	-0.0202885	-0.0131398	-0.0163058	-0.0175571	-0.0203973	-0.0163417	-0.0170935
LJII01000151.1_1325758_1331782_+_6024_L1PA2	A	18_APR_2019	-0.00974268	-0.0126854	-0.0121814	-0.00918231	-0.00841011	-0.0108089	-0.0126644	-0.0127682
LJII01000151.1_1325758_1331782_+_6024_L1PA2	B	04_APR_2019	-0.0159849	-0.0164283	-0.0156696	-0.0166565	-0.0147442	-0.016486	-0.0162109	-0.0168077
LJII01000151.1_1325758_1331782_+_6024_L1PA2	B	25_APR_2019	-0.0165079	-0.0164865	-0.0167877	-0.015581	-0.0168635	-0.0164408	-0.01524	-0.0174467
LJII01000151.1_1325758_1331782_+_6024_L1PA2	C	11_APR_2019	-0.0342445	-0.0331062	-0.0354033	-0.0341296	-0.0335623	-0.0349477	-0.0337448	-0.0373804
LJII01000151.1_1325758_1331782_+_6024_L1PA2	C	15_APR_2019	-0.00584114	-0.00479181	-0.00469637	-0.00509125	-0.00513732	-0.0077185	-0.00822697	-0.00640314
LJII01000217.1_667069_673095_-_6026_L1HS	A	15_APR_2019	0.00585443	-0.00221709	-0.00175124	-0.00504125	-0.000828521	-0.00469738	-0.00437907	-0.00302517
LJII01000217.1_667069_673095_-_6026_L1HS	B	08_APR_2019	-0.00999813	-0.00426111	-0.00519614	-0.00151102	-0.00396295	-0.000452301	-0.00830062	-0.0108061
LJII01000217.1_667069_673095_-_6026_L1HS	B	15_APR_2019	-0.00522853	-0.00058116	0.0044873	-0.00337864	-0.00293084	0.00234297	-0.00218101	-0.00313347
LJII01000217.1_667069_673095_-_6026_L1HS	C	04_APR_2019	-0.0162409	-0.0182154	-0.0177092	-0.0120162	-0.0152206	-0.0162021	-0.012132	-0.0152151
LJII01000217.1_667069_673095_-_6026_L1HS	C	11_APR_2019	-0.0349137	-0.033623	-0.0328369	-0.0314402	-0.030815	-0.035166	-0.0294434	-0.0368214
LJII01000089.1_1817529_1823560_-_6031_L1HS	A	08_APR_2019	0.417159	0.0888641	0.0734146	0.130834	0.126834	0.104468	0.216585	0.150028
LJII01000089.1_1817529_1823560_-_6031_L1HS	A	15_APR_2019	0.0612642	0.0801978	0.0672722	0.084817	0.104916	0.193133	0.177549	0.139549
LJII01000089.1_1817529_1823560_-_6031_L1HS	B	15_APR_2019	0.0908924	0.192132	0.139524	0.163899	0.110075	0.228904	0.239966	0.174044
LJII01000089.1_1817529_1823560_-_6031_L1HS	C	04_APR_2019	0.120292	0.132378	0.104348	0.115529	0.16477	0.167778	0.153774	0.122698
LJII01000089.1_1817529_1823560_-_6031_L1HS	C	11_APR_2019	0.117127	0.0658933	0.116406	0.0818172	0.13025	0.054628	0.109112	0.0909067
LJII01000003.1_71442898_71448923_-_6025_L1HS	A	04_APR_2019	-0.00870101	-0.0143752	-0.0155778	-0.0145856	-0.0124306	-0.0153757	-0.0175494	-0.0179742
LJII01000003.1_71442898_71448923_-_6025_L1HS	A	11_APR_2019	-0.0337846	-0.0375395	-0.0371817	-0.036805	-0.0376493	-0.0365063	-0.0369253	-0.0380432
LJII01000003.1_71442898_71448923_-_6025_L1HS	B	08_APR_2019	-0.0111993	-0.0100223	-0.00983018	-0.00440225	-0.0115913	-0.00879989	-0.0094168	-0.00885367
LJII01000003.1_71442898_71448923_-_6025_L1HS	B	15_APR_2019	-0.00347565	-0.0063139	-0.00287159	-0.00643114	-0.00249308	-0.00602437	-0.00383233	-0.00358097
LJII01000002.1_91772731_91778759_-_6028_L1HS	A	04_APR_2019	-0.00556619	-0.00275256	-0.00462498	-0.00588351	-0.00337274	-0.00297372	-0.00720127	-0.00520253
LJII01000002.1_91772731_91778759_-_6028_L1HS	A	15_APR_2019	0.0224414	0.00551563	0.0169072	0.000838143	0.00849825	0.0104804	0.0110423	0.0209641
LJII01000002.1_91772731_91778759_-_6028_L1HS	B	25_APR_2019	-0.0161032	-0.0173456	-0.0173025	-0.016027	-0.0168798	-0.0171076	-0.0156065	-0.0175197
LJII01000002.1_91772731_91778759_-_6028_L1HS	B	06_MAY_2019	-0.0247485	-0.0205609	-0.0303159	-0.0166153	-0.0321859	-0.0147268	-0.0235286	-0.0277985
LJII01000002.1_91772731_91778759_-_6028_L1HS	C	25_APR_2019	0.00552855	-0.00235367	0.00678115	-2.88548e-05	-0.0108866	0.00158639	0.00268901	0.015547
LJII01000030.1_16993465_16999487_-_6022_L1PA2	A	08_APR_2019	-0.0095538	-0.00138307	-0.00363663	0.00121574	-0.00147868	0.0058855	-0.0057737	-0.000574453
LJII01000030.1_16993465_16999487_-_6022_L1PA2	A	22_APR_2019	-0.0180565	-0.0146625	-0.0152248	-0.0185859	-0.0194991	-0.0163506	-0.0165975	-0.0162588
LJII01000030.1_16993465_16999487_-_6022_L1PA2	B	25_APR_2019	-0.004022	-0.0106279	-0.0108583	-0.0111896	-0.008337	-0.0110571	-0.00687059	-0.0132982
LJII01000030.1_16993465_16999487_-_6022_L1PA2	C	04_APR_2019	-0.0153482	-0.0142319	-0.0163946	-0.0142935	-0.0158417	-0.0166396	-0.0180797	-0.0150875
LJII01000037.1_7241734_7247765_+_6031_L1HS	A	04_APR_2019	0.0264349	0.0831428	0.0139404	0.0253749	0.102976	0.00917208	0.00735291	0.00740293
LJII01000037.1_7241734_7247765_+_6031_L1HS	A	15_APR_2019	0.00950308	0.117328	0.0123225	0.0324674	0.02551	0.0401785	0.0176361	0.0278787
LJII01000037.1_7241734_7247765_+_6031_L1HS	B	18_APR_2019	0.0121168	0.0390698	0.0134199	0.0355487	0.0298198	0.00923905	0.0265376	0.046811
LJII01000037.1_7241734_7247765_+_6031_L1HS	B	25_APR_2019	0.0253955	0.00243947	0.000629371	0.0136336	0.00368925	0.00822745	0.0230038	0.0173422
LJII01000037.1_7241734_7247765_+_6031_L1HS	C	15_APR_2019	0.0608128	0.102101	0.0419421	0.0565336	0.0271939	0.0530159	0.0914032	0.0403848
LJII01000037.1_7241734_7247765_+_6031_L1HS	C	25_APR_2019	0.0146892	0.029745	0.0589245	0.0264847	0.0118052	0.0114445	0.0101751	0.00464893
LJII01000007.1_63607979_63614010_+_6031_L1HS	A	08_APR_2019	-0.0016973	-0.00917041	-0.00919236	-0.0073393	-0.00575782	-0.00808936	-0.00145218	-0.005261
LJII01000007.1_63607979_63614010_+_6031_L1HS	A	25_APR_2019	-0.014285	-0.0139711	-0.0122801	-0.00916069	-0.0104021	-0.00645678	-0.0101118	-0.014653
LJII01000007.1_63607979_63614010_+_6031_L1HS	B	11_APR_2019	-0.0379961	-0.0316093	-0.0352647	-0.0334999	-0.029739	-0.0356047	-0.0357266	-0.0356301
LJII01000007.1_63607979_63614010_+_6031_L1HS	B	15_APR_2019	0.000971806	-0.00155131	0.00737018	0.00321204	-0.00266338	-0.00391313	0.00145419	-0.00489758
LJII01000007.1_63607979_63614010_+_6031_L1HS	C	04_APR_2019	-0.0147001	-0.0148695	-0.0138628	-0.0131477	-0.0166587	-0.0179051	-0.0149928	-0.0164128
LJII01000007.1_63607979_63614010_+_6031_L1HS	C	15_APR_2019	-0.00506615	-0.00499597	-0.00486645	-0.0037706	-0.00153756	0.00185041	-0.00449775	0.0480672
LJII01000002.1_74473539_74479567_-_6028_L1PA2	A	04_APR_2019	-0.00618194	-0.00745647	-0.0112411	-0.0139657	-0.0120449	-0.0141895	-0.0154014	-0.0169322
LJII01000002.1_74473539_74479567_-_6028_L1PA2	A	18_APR_2019	-0.0105858	-0.0117783	-0.00846277	-0.0115397	-0.00924336	-0.00823193	-0.0124498	-0.0133196
LJII01000002.1_74473539_74479567_-_6028_L1PA2	B	15_APR_2019	0.000993605	-0.00485425	0.00686105	-0.00305985	0.00150357	-0.00685057	0.000784454	-0.00435688
LJII01000002.1_74473539_74479567_-_6028_L1PA2	B	06_MAY_2019	-0.0313515	-0.0361423	-0.0354159	-0.0324008	-0.0294891	0.120338	-0.0387779	-0.0347654
LJII01000002.1_74473539_74479567_-_6028_L1PA2	C	08_APR_2019	-0.00752287	-0.00743064	0.00651922	-0.00360432	0.0317277	-0.00248886	-0.0110222	-0.0121318
LJII01000022.1_15507914_15513944_+_6030_L1HS	A	04_APR_2019	-0.0112764	-0.0156228	-0.0132188	-0.0122798	-0.0157468	-0.0137109	-0.0180305	-0.0163265
LJII01000022.1_15507914_15513944_+_6030_L1HS	A	11_APR_2019	-0.024735	-0.0282105	-0.0329818	-0.0326941	-0.0302329	-0.0360499	-0.0320184	-0.0339154
LJII01000022.1_15507914_15513944_+_6030_L1HS	B	08_APR_2019	-0.00436175	-0.00811404	0.000691495	-0.00284616	0.000166553	-0.00879027	-0.00272015	-0.0096302
LJII01000022.1_15507914_15513944_+_6030_L1HS	B	15_APR_2019	-0.00531929	-0.00246332	0.00719853	-0.00325778	0.00443733	-0.00362189	-0.00573682	-0.000250566
LJII01000022.1_15507914_15513944_+_6030_L1HS	C	15_APR_2019	-0.00175889	0.00470635	-0.00225492	-0.0004922	-0.00263674	-0.00339291	-0.00257662	0.000540262
LJII01000041.1_4127456_4133510_+_6054_L1HS	A	11_APR_2019	-0.0333337	-0.0364945	-0.0356444	-0.0374723	-0.0353329	-0.0341229	-0.0375182	-0.0362889
LJII01000041.1_4127456_4133510_+_6054_L1HS	A	22_APR_2019	-0.0196241	-0.0171503	-0.017986	-0.0190358	-0.0178478	-0.0170916	-0.0198952	-0.020021
LJII01000041.1_4127456_4133510_+_6054_L1HS	B	04_APR_2019	-0.0122266	-0.0153743	-0.0117123	-0.0144253	-0.0121461	-0.0146259	-0.0173167	-0.0169151
LJII01000041.1_4127456_4133510_+_6054_L1HS	C	08_APR_2019	-0.00755703	-0.00303577	-0.00254616	-0.00100128	0.00736012	-0.000416592	-0.00220339	0.00782251
LJII01000041.1_4127456_4133510_+_6054_L1HS	C	11_APR_2019	-0.0348688	-0.0352988	-0.0382541	-0.0329999	-0.0327454	-0.0351144	-0.0361204	-0.0341569
LJII01000016.1_19388827_19394856_-_6029_L1PA2	A	04_APR_2019	-0.0139667	-0.0158578	-0.0156786	-0.0170586	-0.0135224	-0.0120322	-0.0117195	-0.015333
LJII01000016.1_19388827_19394856_-_6029_L1PA2	A	25_APR_2019	-0.0123831	-0.0119485	-0.0166163	-0.0154907	-0.0140678	-0.00903347	-0.0120016	-0.0136834
LJII01000016.1_19388827_19394856_-_6029_L1PA2	B	08_APR_2019	-0.00714545	-0.00868327	-0.00615848	-0.000410642	-0.00608312	-0.00944211	-0.00498999	-0.00952388
LJII01000016.1_19388827_19394856_-_6029_L1PA2	B	11_APR_2019	-0.036138	-0.0346015	-0.0377978	-0.0363738	-0.0304676	-0.0375199	-0.0313916	-0.0370088
LJII01000016.1_19388827_19394856_-_6029_L1PA2	C	22_APR_2019	-0.0164342	-0.0176099	-0.0181636	-0.013088	-0.0158028	-0.0163942	-0.0158507	-0.0177726
LJII01000016.1_19388827_19394856_-_6029_L1PA2	C	25_APR_2019	-0.0116505	-0.0136159	-0.0110715	-0.0103013	-0.011803	-0.0147618	-0.0122475	-0.0118891
LJII01000148.1_1662206_1668212_-_6006_L1HS	A	04_APR_2019	-0.0154507	-0.0154902	-0.0170838	-0.0145171	-0.0157123	-0.0143689	-0.0152733	-0.0153271
LJII01000148.1_1662206_1668212_-_6006_L1HS	A	22_APR_2019	-0.0174417	-0.0185094	-0.0134728	-0.0190151	-0.0199685	-0.0164917	-0.02014	-0.0211858
LJII01000148.1_1662206_1668212_-_6006_L1HS	B	08_APR_2019	-0.00773107	-0.00594301	-0.0105542	-0.00509168	-0.0105547	0.00264028	-0.00701866	-0.011632
LJII01000148.1_1662206_1668212_-_6006_L1HS	B	15_APR_2019	0.00141708	-0.000573877	-0.00498586	-0.00365135	-0.00388362	-0.00534376	-0.00325157	-0.0075089
LJII01000148.1_1662206_1668212_-_6006_L1HS	C	18_APR_2019	-0.00765173	-0.00992539	-0.00848494	-0.00863868	-0.00800774	-0.0131474	-0.0127617	-0.00580089
LJII01000148.1_1662206_1668212_-_6006_L1HS	C	06_MAY_2019	-0.0316128	-0.0314052	-0.0341266	-0.0322696	-0.03487	-0.0385778	-0.037787	-0.0341967
LJII01000011.1_28169369_28175400_+_6031_L1HS	A	04_APR_2019	0.16281	0.165898	0.30011	0.197825	0.277062	0.129637	0.243389	0.218944
LJII01000011.1_28169369_28175400_+_6031_L1HS	A	15_APR_2019	0.134504	0.213559	0.191086	0.194406	0.377745	0.233812	0.255561	0.244847
LJII01000011.1_28169369_28175400_+_6031_L1HS	B	08_APR_2019	0.087065	0.142981	0.126884	0.169618	0.224091	0.159015	0.138994	0.14515
LJII01000011.1_28169369_28175400_+_6031_L1HS	B	15_APR_2019	0.138952	0.160513	0.409282	0.214932	0.252136	0.186679	0.396053	0.336563
LJII01000011.1_28169369_28175400_+_6031_L1HS	C	15_APR_2019	0.108104	0.183407	0.119301	0.190085	0.135051	0.125529	0.167527	0.186339
LJII01000031.1_24260875_24266903_+_6028_L1HS	A	15_APR_2019	0.0100209	-0.000128582	0.0114149	0.00803505	0.00674916	-0.0027253	-0.00486156	0.00831737
LJII01000031.1_24260875_24266903_+_6028_L1HS	A	25_APR_2019	-0.0100451	-0.00901244	-0.0129943	-0.0124972	-0.00922597	-0.00602545	0.0254008	-0.00531923
LJII01000031.1_24260875_24266903_+_6028_L1HS	B	11_APR_2019	-0.0305054	-0.0282063	-0.0245439	-0.00195202	-0.0212271	-0.0338524	-0.029929	-0.023809
LJII01000031.1_24260875_24266903_+_6028_L1HS	B	22_APR_2019	-0.0144141	-0.00901319	-0.0176949	-0.0109829	-0.0148855	-0.0144022	-0.0158526	-0.0121
LJII01000031.1_24260875_24266903_+_6028_L1HS	C	15_APR_2019	0.0100989	-0.00179013	0.000410034	0.000274087	-0.00198004	-0.00144391	0.00976648	0.00831263
LJII01000031.1_24260875_24266903_+_6028_L1HS	C	18_APR_2019	-0.00415552	0.00292127	0.0168262	0.0128145	0.0019196	0.00345756	0.00332058	0.0043754
LJII01000005.1_38023157_38029186_+_6029_L1HS	A	11_APR_2019	0.322571	0.250293	0.342557	0.420733	0.532362	1.14552	0.673276	0.310021
LJII01000005.1_38023157_38029186_+_6029_L1HS	A	22_APR_2019	0.310384	0.303229	0.309879	0.632139	0.331744	0.340201	0.393509	0.458015
LJII01000005.1_38023157_38029186_+_6029_L1HS	C	25_APR_2019	0.249678	0.261806	0.427143	0.696323	0.311287	0.561785	0.370442	0.370374
LJII01000005.1_38023157_38029186_+_6029_L1HS	C	06_MAY_2019	0.515373	0.517773	0.485878	0.352129	0.432248	0.624767	0.540058	0.454616
LJII01000039.1_3871237_3877262_+_6025_L1HS	A	15_APR_2019	-0.00559893	-0.00049789	-0.00318996	-0.00122807	-0.0059726	-0.00295664	-0.00305593	-0.00306412
LJII01000039.1_3871237_3877262_+_6025_L1HS	A	18_APR_2019	-0.0106902	-0.00985461	-0.00512253	-0.00498201	-0.00519686	-0.00913152	-0.011558	-0.0107092
LJII01000039.1_3871237_3877262_+_6025_L1HS	B	15_APR_2019	-0.00221864	-0.000394985	0.00396712	-0.00164183	0.00272542	0.00372825	-0.003976	-0.00284969
LJII01000039.1_3871237_3877262_+_6025_L1HS	B	18_APR_2019	-0.00885284	-0.00731608	-0.0096239	-0.00797422	-0.00827107	-0.00722222	-0.0115173	-0.0104004
LJII01000039.1_3871237_3877262_+_6025_L1HS	C	08_APR_2019	-0.0109057	-0.0115577	-0.00733363	0.000234765	-0.00970175	-0.00662202	-0.00774813	-0.00976806
LJII01000004.1_29780031_29786062_-_6031_L1HS	A	04_APR_2019	-0.0149628	-0.015931	-0.0106735	-0.0147319	-0.0121297	-0.0136016	-0.0170054	-0.0152052
LJII01000004.1_29780031_29786062_-_6031_L1HS	A	15_APR_2019	-0.00501997	0.00017225	-0.00400703	-0.00786004	-0.00423014	-0.000971355	-0.00577107	-0.00470221
LJII01000004.1_29780031_29786062_-_6031_L1HS	B	23_SEP_2019	-0.0121097	-0.0128566	-0.00740781	-0.000868364	-0.008685	-0.0145284	-0.0129059	-0.0144304
LJII01000004.1_29780031_29786062_-_6031_L1HS	C	15_APR_2019	-0.00625976	-0.00432165	-0.00482173	0.00768309	-0.00428847	-0.00174316	-0.00382501	-0.00320474
LJII01000001.1_55856666_55862697_+_6031_L1HS	A	15_APR_2019	0.0351816	0.0991931	0.0929808	0.0605422	0.106426	0.114934	0.030674	0.093258
LJII01000001.1_55856666_55862697_+_6031_L1HS	A	25_APR_2019	0.0212924	0.0436843	0.0492742	0.024556	0.0127137	0.0302032	0.0508247	0.0416249
LJII01000001.1_55856666_55862697_+_6031_L1HS	B	18_APR_2019	0.028516	0.0522272	0.0343524	0.0591117	0.114117	0.0685603	0.0628694	0.0665803
LJII01000001.1_55856666_55862697_+_6031_L1HS	B	22_APR_2019	-0.00120066	0.00442211	0.0298955	0.0213771	0.076707	0.0680562	0.0534888	0.0255943
LJII01000001.1_55856666_55862697_+_6031_L1HS	C	08_APR_2019	0.0211048	0.0279474	0.0189385	0.0473449	0.03629	0.0293536	0.0252965	0.0283758
LJII01000001.1_55856666_55862697_+_6031_L1HS	C	11_APR_2019	0.00309623	-0.0133327	0.00318597	-0.013946	0.00133064	0.641078	0.0237719	0.0199087
LJII01000036.1_17767974_17773993_+_6019_L1HS	A	08_APR_2019	-0.00757283	-0.00868435	-0.0075249	0.00338989	-0.00641239	0.00641307	0.00859809	-0.00533436
LJII01000036.1_17767974_17773993_+_6019_L1HS	A	25_APR_2019	-0.0138159	-0.0159451	-0.00936474	-0.0146712	-0.0165989	-0.0127034	-0.0123111	-0.0112891
LJII01000036.1_17767974_17773993_+_6019_L1HS	B	18_APR_2019	-0.00132124	0.00067155	-0.00500445	-0.000855992	-0.0108233	-0.00246549	-0.00559181	0.0062928
LJII01000036.1_17767974_17773993_+_6019_L1HS	B	22_APR_2019	-0.00426118	-0.00888255	-0.00444117	0.00274694	0.00975681	-0.0087678	-0.0152361	-0.00702583
LJII01000036.1_17767974_17773993_+_6019_L1HS	C	11_APR_2019	-0.0290151	-0.0356507	-0.0277348	-0.0299589	-0.0310277	-0.0362194	-0.0326745	-0.0361504
LJII01000036.1_17767974_17773993_+_6019_L1HS	C	25_APR_2019	-0.0113017	-0.0130828	-0.0111618	-0.012806	-0.0108498	-0.0154264	-0.0155645	-0.0138956
LJII01000005.1_64989707_64995730_+_6023_L1PA2	A	25_APR_2019	-0.0164638	-0.0153352	-0.00861312	-0.0149083	-0.0121502	-0.0161183	-0.0140191	-0.0152213
LJII01000005.1_64989707_64995730_+_6023_L1PA2	A	06_MAY_2019	-0.0339872	-0.0293467	-0.028542	-0.0337354	-0.0316534	-0.0350679	-0.0367786	-0.0361286
LJII01000005.1_64989707_64995730_+_6023_L1PA2	B	15_APR_2019	-0.00456098	-0.00564854	-0.00443256	-0.00242343	0.000550898	0.00248238	-0.00505845	6.75238e-06
LJII01000005.1_64989707_64995730_+_6023_L1PA2	B	18_APR_2019	-0.0117491	-0.0123633	-0.00949304	-0.0106366	-0.00884799	-0.0115021	-0.0105607	-0.0120631
LJII01000005.1_64989707_64995730_+_6023_L1PA2	C	08_APR_2019	-0.00606509	-0.0033804	-0.0108997	-0.00426148	-0.00829147	-0.000152602	-0.00852107	0.00233408
LJII01000005.1_64989707_64995730_+_6023_L1PA2	C	18_APR_2019	-0.00897627	-0.0069723	-0.0131127	-0.00379605	-0.0106375	-0.0121912	-0.0130957	-0.0091476
LJII01000046.1_15348419_15354450_-_6031_L1PA2	A	18_APR_2019	0.00826269	-0.00797921	-0.012993	-0.00703459	-0.00326203	-0.00789345	-0.00801156	-0.00752215
LJII01000046.1_15348419_15354450_-_6031_L1PA2	A	22_APR_2019	-0.0153597	-0.0198448	-0.0183324	-0.0184773	-0.0184118	-0.0163748	-0.0109489	-0.0175085
LJII01000046.1_15348419_15354450_-_6031_L1PA2	B	22_APR_2019	-0.0197405	-0.0167101	-0.0192247	-0.0185779	-0.0181148	-0.0164288	-0.0195785	-0.0188091
LJII01000046.1_15348419_15354450_-_6031_L1PA2	C	16_SEP_2019	-0.00825717	-0.00445771	-0.0106137	-0.0084574	-0.00820127	-0.00162837	-0.011567	-0.0107858
LJII01000003.1_23061067_23067085_+_6018_L1HS	A	11_APR_2019	0.0197262	0.0395545	0.0158538	0.00909197	0.0466952	0.00114298	0.0336069	0.0160939
LJII01000003.1_23061067_23067085_+_6018_L1HS	B	15_APR_2019	0.0989322	0.474349	0.120172	0.0681653	0.0875394	0.133475	0.0569278	0.0691906
LJII01000003.1_23061067_23067085_+_6018_L1HS	B	22_APR_2019	0.0312106	0.0955052	0.029318	0.0603748	0.0386984	0.056742	0.169825	0.0480319
LJII01000003.1_23061067_23067085_+_6018_L1HS	C	15_APR_2019	0.160407	0.0453327	0.0685781	0.109541	0.249169	0.0819528	0.0421628	0.0781537
LJII01000003.1_23061067_23067085_+_6018_L1HS	C	18_APR_2019	0.0327181	0.106195	0.101283	0.203603	0.0758584	0.042971	0.0928543	0.130643
LJII01000002.1_49345876_49351905_+_6029_L1HS	A	15_APR_2019	0.178169	0.130515	0.210741	0.143306	0.15475	0.71011	0.220179	0.180651
LJII01000002.1_49345876_49351905_+_6029_L1HS	A	18_APR_2019	0.166463	0.295621	0.224343	0.216789	0.221746	0.194115	0.273012	0.222062
LJII01000002.1_49345876_49351905_+_6029_L1HS	B	22_APR_2019	0.138069	0.134241	0.125697	0.131181	0.188614	0.0977905	0.147643	0.276838
LJII01000002.1_49345876_49351905_+_6029_L1HS	B	25_APR_2019	0.0919029	0.131735	0.10379	0.365417	0.14334	0.135465	0.12981	0.233601
LJII01000002.1_49345876_49351905_+_6029_L1HS	C	08_APR_2019	0.167877	0.116881	0.0917894	0.103834	0.21423	0.078961	0.248638	0.235394
LJII01000002.1_49345876_49351905_+_6029_L1HS	C	15_APR_2019	0.171585	0.187613	0.308644	0.471698	0.144337	0.212885	0.200043	0.179829
LJII01000013.1_20018316_20024347_+_6031_L1HS	A	08_APR_2019	-0.00908181	-0.00685588	-0.00701039	-0.00145224	0.00900167	0.0120725	0.00459616	-0.00548582
LJII01000013.1_20018316_20024347_+_6031_L1HS	A	15_APR_2019	0.000272984	-0.00415128	0.00136842	0.00565449	-0.000316692	0.0072901	-0.00481979	0.00588106
LJII01000013.1_20018316_20024347_+_6031_L1HS	B	25_APR_2019	-0.0146953	-0.0147918	-0.016593	-0.0123192	-0.0169749	-0.0167552	-0.0164358	-0.0152173
LJII01000013.1_20018316_20024347_+_6031_L1HS	B	06_MAY_2019	-0.0336168	-0.0336068	-0.0330788	-0.0323083	-0.0325088	-0.0299408	-0.0341477	-0.0358219
LJII01000013.1_20018316_20024347_+_6031_L1HS	C	18_APR_2019	-0.00963976	-0.00306811	-0.00554406	-0.00139999	0.00449372	-0.00510281	-0.00170289	-0.000343604
LJII01000013.1_20018316_20024347_+_6031_L1HS	C	25_APR_2019	-0.0145234	-0.014285	-0.0112469	-0.014147	-0.015048	-0.0159014	-0.0133267	-0.0143103
LJII01000017.1_11602415_11608458_-_6043_L1HS	A	11_APR_2019	-0.0322864	-0.0306024	-0.035129	-0.0340303	-0.0321136	-0.0324027	-0.0297674	-0.0350042
LJII01000017.1_11602415_11608458_-_6043_L1HS	A	22_APR_2019	-0.0189663	-0.0184083	-0.0177929	-0.0173205	-0.0196692	-0.0177648	-0.0190093	-0.0191116
LJII01000017.1_11602415_11608458_-_6043_L1HS	B	08_APR_2019	-2.04624e-05	-0.011109	-0.0084361	-0.00767913	-0.00930272	-0.00833044	-0.0114025	-0.00795025
LJII01000017.1_11602415_11608458_-_6043_L1HS	B	25_APR_2019	-0.00936582	-0.0145961	-0.0153616	-0.016224	-0.0127697	-0.00975806	-0.0151412	-0.0128956
LJII01000017.1_11602415_11608458_-_6043_L1HS	C	22_APR_2019	-0.0167972	-0.0100364	-0.0201079	-0.0161871	-0.0130136	-0.0170121	-0.0203237	-0.0188933
LJII01000023.1_23753818_23759845_-_6027_L1HS	A	11_APR_2019	-0.0378045	-0.0359862	-0.0369152	-0.035605	-0.0339789	-0.037169	-0.0356324	-0.0375958
LJII01000023.1_23753818_23759845_-_6027_L1HS	A	18_APR_2019	-0.00993529	-0.0109884	-0.00375112	-0.0094668	-0.00284353	-0.00811852	-0.00588593	-0.0067638
LJII01000023.1_23753818_23759845_-_6027_L1HS	B	08_APR_2019	-0.00620774	-0.00568067	-0.0111621	-0.00370783	-0.00995518	-0.007109	-0.0098031	-0.00501631
LJII01000023.1_23753818_23759845_-_6027_L1HS	B	15_APR_2019	-0.000870193	0.0104758	0.00172899	0.00724341	0.00829296	0.0401834	0.00512185	0.0077833
LJII01000023.1_23753818_23759845_-_6027_L1HS	C	15_APR_2019	0.00428147	0.013307	0.00508577	0.0145794	0.00104356	0.00714653	0.0109421	0.00416081
LJII01000023.1_23753818_23759845_-_6027_L1HS	C	18_APR_2019	-0.00741362	-0.00268546	-0.0068258	-0.0082609	0.00279315	-0.00988831	-0.00608192	-0.0115462
LJII01000003.1_85827333_85833369_-_6036_L1HS	A	15_APR_2019	0.770346	0.472112	0.39093	0.464806	0.466088	0.336885	0.6348	0.493646
LJII01000003.1_85827333_85833369_-_6036_L1HS	A	18_APR_2019	0.559503	0.721374	0.486344	0.624161	0.781262	0.621743	0.509937	0.479536
LJII01000003.1_85827333_85833369_-_6036_L1HS	B	15_APR_2019	0.560319	0.464197	0.417888	0.688055	0.497266	0.625932	0.737623	0.669697
LJII01000003.1_85827333_85833369_-_6036_L1HS	B	22_APR_2019	0.465626	0.336735	0.307409	0.284025	0.334081	0.174338	0.335922	0.260429
LJII01000003.1_85827333_85833369_-_6036_L1HS	C	22_APR_2019	0.249925	0.272402	0.30425	0.323513	0.275432	0.35274	0.415896	0.306003
LJII01000003.1_85827333_85833369_-_6036_L1HS	C	25_APR_2019	0.333372	0.314666	0.656839	0.44934	0.314	0.469849	0.674423	0.361359
LJII01000047.1_2045877_2051906_-_6029_L1PA2	A	18_APR_2019	-0.0127564	-0.00253637	-0.00747459	-0.00868128	-0.00959949	-0.00584816	-0.00636236	-0.0134084
LJII01000047.1_2045877_2051906_-_6029_L1PA2	B	25_APR_2019	-0.0114106	-0.0121118	-0.00867994	-0.0109647	-0.0131617	-0.0112529	-0.0113034	-0.0136072
LJII01000047.1_2045877_2051906_-_6029_L1PA2	B	08_APR_2019	-0.00813909	-0.00990973	-0.00784704	-0.00886138	-0.00926849	-0.00874401	-0.0120127	-0.00960139
LJII01000047.1_2045877_2051906_-_6029_L1PA2	C	04_APR_2019	-0.00113816	-0.0105717	-0.0127753	-0.0109903	-0.0129575	-0.0139793	-0.0158089	-0.0149592
LJII01000047.1_2045877_2051906_-_6029_L1PA2	C	06_MAY_2019	-0.0371585	-0.0366396	-0.0372246	-0.0401304	-0.0362207	-0.0369857	-0.0374613	-0.0394341
LJII01000018.1_19391452_19397477_-_6025_L1PA2	A	08_APR_2019	-0.00861303	-0.00626298	-0.00469955	-0.00582978	-0.000779255	-0.0034709	-0.00935024	-0.0109826
LJII01000018.1_19391452_19397477_-_6025_L1PA2	A	11_APR_2019	-0.0379491	-0.0359282	-0.0368467	-0.0379689	-0.0376619	-0.0367713	-0.0366674	-0.0384085
LJII01000018.1_19391452_19397477_-_6025_L1PA2	B	11_APR_2019	-0.0354235	-0.0311532	-0.0359531	-0.0350356	-0.0355972	-0.0357997	-0.0348639	-0.0357463
LJII01000018.1_19391452_19397477_-_6025_L1PA2	B	15_APR_2019	-0.00226438	-0.00047884	-0.00649889	-0.00321794	0.00577569	-0.00402218	-0.00579637	-0.00689948
LJII01000018.1_19391452_19397477_-_6025_L1PA2	C	22_APR_2019	-0.0121303	-0.0194332	-0.00551078	0.000895798	-0.0171414	-0.0160963	-0.0133827	-0.0188161
LJII01000018.1_19391452_19397477_-_6025_L1PA2	C	25_APR_2019	-0.0143975	-0.0105292	-0.015943	-0.0159299	-0.0161495	-0.0134134	-0.0156729	-0.0141326
LJII01000051.1_1618470_1624500_+_6030_L1HS	A	25_APR_2019	-0.0156728	-0.0138101	-0.0125999	-0.0153441	-0.0139248	-0.0125616	-0.0152561	-0.016071
LJII01000051.1_1618470_1624500_+_6030_L1HS	A	06_MAY_2019	-0.0329719	-0.0266651	-0.0294587	-0.0339968	-0.0373503	-0.035865	-0.0350621	-0.0348686
LJII01000051.1_1618470_1624500_+_6030_L1HS	B	18_APR_2019	-0.0105653	-0.0015494	5.13163e-05	-0.00511521	-0.0107045	-0.00872818	-0.00962231	-0.00908728
LJII01000051.1_1618470_1624500_+_6030_L1HS	B	22_APR_2019	-0.0192632	-0.020324	-0.0206594	-0.020227	-0.0198336	-0.0189612	-0.0195121	-0.0188396
LJII01000051.1_1618470_1624500_+_6030_L1HS	C	15_APR_2019	-0.00451745	-0.00205477	-4.36509e-05	0.000234877	-0.00151868	-0.00296935	-0.00114977	0.00233199
LJII01000051.1_1618470_1624500_+_6030_L1HS	C	22_APR_2019	-0.0188896	-0.0184438	-0.0173477	-0.0185346	-0.0185422	-0.0192613	-0.0186673	-0.0201203
LJII01000034.1_23870329_23876360_+_6031_L1HS	B	15_APR_2019	0.939003	1.26256	1.05392	0.838152	0.952351	0.899533	0.963468	1.13479
LJII01000034.1_23870329_23876360_+_6031_L1HS	B	18_APR_2019	0.506292	0.522118	0.588394	0.806637	0.659461	0.939237	0.764861	1.0404
LJII01000002.1_70693246_70699299_-_6053_L1HS	A	22_APR_2019	-0.0170368	-0.0151234	-0.0198519	-0.0182438	-0.0189038	-0.0199905	-0.0196593	-0.0194288
LJII01000002.1_70693246_70699299_-_6053_L1HS	A	06_MAY_2019	-0.0361622	-0.0284536	-0.0316954	-0.0305198	-0.0300406	-0.0170071	-0.0330788	-0.0323486
LJII01000002.1_70693246_70699299_-_6053_L1HS	B	22_APR_2019	-0.0143524	-0.0139038	-0.00673304	-0.0114184	-0.014733	-0.0153794	-0.0171061	-0.0155376
LJII01000002.1_70693246_70699299_-_6053_L1HS	B	06_MAY_2019	-0.0374746	-0.033143	-0.0363292	-0.0365681	-0.0284296	-0.0380232	-0.0363313	-0.0376005
LJII01000002.1_70693246_70699299_-_6053_L1HS	C	11_APR_2019	-0.0335603	-0.0365746	-0.0381953	-0.0348716	-0.0356896	-0.0377639	-0.0365371	-0.0352761
LJII01000002.1_70693246_70699299_-_6053_L1HS	C	18_APR_2019	-0.00358268	-0.00620676	-0.0014623	-0.00384242	0.0040889	-0.000977693	0.00332267	-0.00588932
LJII01000018.1_24129338_24135348_+_6010_L1PA2	A	11_APR_2019	-0.036936	-0.0369949	-0.0352033	-0.034424	-0.0314092	-0.0349296	-0.0375321	-0.0373902
LJII01000018.1_24129338_24135348_+_6010_L1PA2	A	15_APR_2019	-0.00391908	-0.00130099	-0.00286824	-0.00407281	-0.00234391	-0.00365361	-0.0060938	-0.00742289
LJII01000018.1_24129338_24135348_+_6010_L1PA2	A	09_MAY_2019	-0.014337	-0.013448	-0.0134274	-0.014247	-0.00940495	-0.0118479	-0.0126427	-0.0142594
LJII01000018.1_24129338_24135348_+_6010_L1PA2	B	18_APR_2019	-0.00798105	-0.007597	-0.00668907	-0.00834974	-0.012079	-0.00436329	-0.0113876	-0.0122851
LJII01000018.1_24129338_24135348_+_6010_L1PA2	B	22_APR_2019	-0.00963755	-0.0172549	-0.0142435	-0.0145511	-0.0103942	-0.0145809	-0.0194787	-0.0180316
LJII01000018.1_24129338_24135348_+_6010_L1PA2	C	15_APR_2019	-0.0041369	-0.00389673	0.000501446	-0.000859651	-0.00546368	-0.00636424	-0.00472306	-0.00461344
LJII01000018.1_24129338_24135348_+_6010_L1PA2	C	22_APR_2019	-0.0176206	-0.0203625	-0.0162715	-0.0195409	-0.0200189	-0.0198852	-0.019884	-0.0192903
LJII01000008.1_9140235_9146251_+_6016_L1HS	A	09_MAY_2019	0.811307	1.06454	1.03796	0.947522	0.796641	0.834311	0.972215	1.15217
LJII01000008.1_9140235_9146251_+_6016_L1HS	A	09_MAY_2019	0.826031	0.73459	0.67542	0.710098	0.841002	0.912951	0.767421	0.829341
LJII01000008.1_9140235_9146251_+_6016_L1HS	B	09_MAY_2019	0.709235	0.900095	0.741771	0.894364	0.830863	0.773054	0.872065	0.928229
LJII01000008.1_9140235_9146251_+_6016_L1HS	B	09_MAY_2019	0.757436	0.717791	0.881028	0.621496	0.67208	0.63422	0.750996	0.732808
LJII01000008.1_9140235_9146251_+_6016_L1HS	C	08_APR_2019	0.711606	0.635667	0.773889	0.623205	0.693777	0.88243	0.721374	0.913615
LJII01000008.1_9140235_9146251_+_6016_L1HS	C	11_APR_2019	1.24973	1.76524	0.752336	0.834324	0.736977	1.08517	0.942318	0.834284
LJII01000008.1_11575313_11581335_-_6022_L1PA2	A	15_APR_2019	0.0037176	-0.00551121	-0.00247295	-0.00109546	-0.00138155	-0.00488913	0.000467579	0.00024528
LJII01000008.1_11575313_11581335_-_6022_L1PA2	A	18_APR_2019	-0.0102579	-0.00400818	-0.0112695	-0.0119633	-0.0112041	-0.00849684	-0.0121715	-0.0129395
LJII01000008.1_11575313_11581335_-_6022_L1PA2	B	18_APR_2019	-0.00344027	0.00145878	-0.00904941	-0.00799298	-0.011389	-0.00780998	-0.00411685	-0.00872571
LJII01000008.1_11575313_11581335_-_6022_L1PA2	C	15_APR_2019	-0.00596685	-0.00518281	0.00164845	0.000977554	-0.00137695	-0.00260996	-0.00534652	-0.00334927
LJII01000008.1_11575313_11581335_-_6022_L1PA2	C	22_APR_2019	-0.0149365	-0.0200213	-0.0201621	-0.0153134	-0.0205481	-0.016273	-0.0128481	-0.0208826
LJII01000008.1_11575313_11581335_-_6022_L1PA2	C	25_APR_2019	-0.0165094	-0.0162159	-0.0154687	-0.0101932	-0.0134702	-0.0159231	-0.0131999	-0.0140618
LJII01000042.1_2455041_2461073_+_6032_L1HS	A	09_MAY_2019	-0.0185338	-0.016414	-0.0183266	-0.0170046	-0.0124042	-0.0183123	-0.0168224	-0.0178361
LJII01000042.1_2455041_2461073_+_6032_L1HS	A	09_MAY_2019	-0.0147248	-0.01596	-0.0162764	-0.0182154	-0.0177726	-0.0173683	-0.0171395	-0.0183949
LJII01000042.1_2455041_2461073_+_6032_L1HS	B	08_APR_2019	-0.00977485	-0.00816291	-0.00494844	-0.00632469	-0.00826941	-0.00923769	-0.00303429	-0.00217517
LJII01000042.1_2455041_2461073_+_6032_L1HS	B	15_APR_2019	-0.00547226	-0.00682202	-0.00392304	-0.000821153	-0.00207323	-0.00343377	-0.00430705	-0.00203991
LJII01000042.1_2455041_2461073_+_6032_L1HS	C	09_MAY_2019	-0.015376	-0.016388	-0.0178361	-0.0172227	-0.0177666	-0.0181919	-0.0189078	-0.018463
LJII01000042.1_2455041_2461073_+_6032_L1HS	C	09_MAY_2019	-0.0173778	-0.0160578	-0.0172387	-0.0182647	-0.016019	-0.0184155	-0.0171557	-0.0183415
LJII01000004.1_37233354_37239382_+_6028_L1HS	A	22_APR_2019	-0.00953369	-0.0145894	-0.0150039	-0.0141971	-0.019406	-0.0186676	-0.0183497	-0.0200701
LJII01000004.1_37233354_37239382_+_6028_L1HS	A	25_APR_2019	-0.0134655	-0.0132309	-0.00179333	-0.0136627	-0.0123123	-0.0105032	-0.0146052	-0.0127198
LJII01000004.1_37233354_37239382_+_6028_L1HS	B	25_APR_2019	-0.013745	-0.00555758	-0.00356562	-0.0083316	-0.00931699	-0.00727816	-0.0109119	-0.013415
LJII01000004.1_37233354_37239382_+_6028_L1HS	B	09_MAY_2019	-0.0146111	-0.0170177	-0.0136713	-0.0136121	-0.0174825	-0.018238	-0.0181717	-0.0170204
LJII01000004.1_37233354_37239382_+_6028_L1HS	C	15_APR_2019	-0.00195134	0.00677766	0.00968607	0.00673505	0.00252222	0.239262	0.00194896	0.000465599
LJII01000004.1_37233354_37239382_+_6028_L1HS	C	25_APR_2019	-0.0110165	-0.0122445	-0.0129481	-0.00650804	-0.0147652	-0.0137621	-0.0134944	-0.0156113
LJII01000003.1_15230072_15236102_+_6030_L1HS	A	08_APR_2019	-0.00369718	-0.00414631	-0.00672061	-0.00807964	-0.0100322	-0.0109921	-0.0078031	-0.012647
LJII01000003.1_15230072_15236102_+_6030_L1HS	A	15_APR_2019	-0.00120024	-0.00302254	-0.000371851	-0.00465637	-0.000832517	0.0020268	-8.82675e-05	0.00150889
LJII01000003.1_15230072_15236102_+_6030_L1HS	B	06_MAY_2019	-0.0344663	-0.028712	-0.0278433	-0.0339577	-0.0338824	-0.034977	-0.0313118	-0.038482
LJII01000003.1_15230072_15236102_+_6030_L1HS	C	11_APR_2019	-0.035676	-0.0325332	-0.0357495	-0.0324866	-0.036621	-0.0324328	-0.033791	-0.0357885
LJII01000154.1_307105_313135_+_6030_L1PA2	A	04_APR_2019	-0.0175837	-0.0166587	-0.0157399	-0.0141522	-0.0173914	-0.0151077	-0.0173854	-0.0163148
LJII01000154.1_307105_313135_+_6030_L1PA2	A	11_APR_2019	-0.0318683	-0.0333001	-0.0321232	-0.0332701	-0.0332531	0.439335	-0.0354383	-0.0340399
LJII01000154.1_307105_313135_+_6030_L1PA2	B	09_MAY_2019	-0.0163832	-0.0161525	-0.0147496	-0.0155944	-0.0173659	-0.016824	-0.0163873	-0.0184024
LJII01000154.1_307105_313135_+_6030_L1PA2	B	09_MAY_2019	-0.0180206	-0.0181654	-0.0177807	-0.0179656	-0.0181351	-0.0173204	-0.0185365	-0.0178988
LJII01000154.1_307105_313135_+_6030_L1PA2	C	25_APR_2019	-0.0139459	-0.0129735	-0.00175803	-0.0109975	-0.0133996	-0.0134573	-0.0166592	-0.0158023
LJII01000021.1_5731874_5737890_-_6016_L1HS	A	15_APR_2019	-0.00400018	-0.00367129	-0.00132818	0.00269993	-0.00517445	-0.00705866	-0.00197637	-0.00353831
LJII01000021.1_5731874_5737890_-_6016_L1HS	A	22_APR_2019	-0.0172764	-0.0102239	-0.0159589	-0.0154765	-0.00468161	-0.0125906	-0.0149487	-0.0147562
LJII01000021.1_5731874_5737890_-_6016_L1HS	B	25_APR_2019	-0.0120496	-0.0133022	-0.0128799	-0.0151104	0.0352537	-0.0129746	-0.0098183	-0.008685
LJII01000021.1_5731874_5737890_-_6016_L1HS	B	23_SEP_2019	-0.011972	-0.010211	-0.00426797	-0.00818274	-0.00964525	-0.0156493	-0.00750793	-0.0119554
LJII01000021.1_5731874_5737890_-_6016_L1HS	C	15_APR_2019	-0.00364655	0.00152993	-0.00608803	-0.000159172	-0.00644884	-0.0017756	-0.00710029	-0.00460132
LJII01000021.1_5731874_5737890_-_6016_L1HS	C	18_APR_2019	-0.00997997	-0.00523838	-0.00658973	-0.00791386	-0.0110553	-0.00696069	-0.0112827	-0.0110163
LJII01000062.1_501774_507825_+_6051_L1HS	A	25_APR_2019	-0.0150345	-0.0147233	-0.0115539	-0.0153031	-0.010379	-0.0144229	-0.0113345	-0.012507
LJII01000062.1_501774_507825_+_6051_L1HS	B	11_APR_2019	-0.0362729	-0.0359319	-0.0362202	-0.0378295	-0.0351336	-0.0372473	-0.0345385	-0.0371165
LJII01000062.1_501774_507825_+_6051_L1HS	C	15_APR_2019	-0.00514607	-0.007758	-0.00513792	-0.00561716	-0.00800821	-0.00381042	0.000577646	0.00431804
LJII01000062.1_501774_507825_+_6051_L1HS	C	18_APR_2019	-0.0123304	-0.0102005	-0.0102906	-0.0100142	-0.0110183	-0.0105193	-0.0119436	-0.0112012
LJII01000011.1_15557182_15563234_+_6052_L1HS	A	22_APR_2019	-0.0170758	-0.0190542	-0.0174734	-0.0191748	-0.0179841	-0.017312	-0.0185786	-0.0192639
LJII01000011.1_15557182_15563234_+_6052_L1HS	A	09_MAY_2019	-0.0149653	-0.0136113	-0.0127653	-0.0165349	-0.0141939	-0.0161536	-0.0150856	-0.0158308
LJII01000011.1_15557182_15563234_+_6052_L1HS	B	08_APR_2019	-0.00904837	-0.00949516	-0.00798537	-0.00965863	-0.00746595	-0.00803976	-0.00784991	-0.00953823
LJII01000011.1_15557182_15563234_+_6052_L1HS	B	15_APR_2019	-0.00595226	-0.0054584	-0.00360785	-0.000894169	-0.00298701	-0.00219895	0.000614758	-0.00428655
LJII01000011.1_15557182_15563234_+_6052_L1HS	C	18_APR_2019	-0.0122469	-0.00809058	-0.00765777	-0.0111739	-0.00971322	-0.0115042	-0.00618232	-0.00679829
LJII01000011.1_15557182_15563234_+_6052_L1HS	C	25_APR_2019	-0.0105764	-0.0167298	-0.0161277	-0.0124724	-0.0060764	-0.013238	-0.0136038	-0.0137287
LJII01000033.1_3774501_3780530_-_6029_L1PA2	A	19_SEP_2019	-0.0112743	-0.0137763	-0.0139828	-0.013552	-0.00995988	-0.0117016	-0.0116927	-0.0137548
LJII01000033.1_3774501_3780530_-_6029_L1PA2	A	19_SEP_2019	-0.0124291	-0.0137484	-0.0131159	-0.0141937	-0.0137582	-0.0132902	-0.0147308	-0.0129651
LJII01000033.1_3774501_3780530_-_6029_L1PA2	B	16_SEP_2019	-0.00798857	0.014925	0.00323278	-0.00770512	-0.000262072	-0.00670825	-0.00866102	0.00242685
LJII01000033.1_3774501_3780530_-_6029_L1PA2	B	16_SEP_2019	-0.00620458	-0.00229237	-0.0045977	-0.00412806	-0.00752825	-0.00397266	-0.00402237	-0.00788293
LJII01000033.1_3774501_3780530_-_6029_L1PA2	C	16_SEP_2019	-0.00300488	-0.00608906	-0.00533106	-0.0113387	-0.00731613	-0.00427564	-0.00908985	-0.00387544
LJII01000033.1_3774501_3780530_-_6029_L1PA2	C	16_SEP_2019	-0.0122578	-0.00331567	-0.010186	-0.0117534	-0.00821528	-0.0078752	-0.0112688	-0.00640668
LJII01000035.1_13209435_13215461_+_6026_L1HS	A	18_APR_2019	-0.00949105	-0.0111877	-0.0127859	-0.0113106	-0.0113212	-0.011743	-0.0104468	-0.00786375
LJII01000035.1_13209435_13215461_+_6026_L1HS	A	25_APR_2019	-0.0120923	-0.0107313	-0.0110708	-0.00758485	-0.00631832	-0.0107762	-0.013474	-0.0118346
LJII01000035.1_13209435_13215461_+_6026_L1HS	B	22_APR_2019	-0.0161571	-0.0173385	-0.0159264	-0.0190547	-0.018608	-0.0170184	-0.0193049	-0.0188832
LJII01000035.1_13209435_13215461_+_6026_L1HS	B	25_APR_2019	-0.0105823	-0.0102994	-0.015483	-0.0069014	-0.0120823	-0.0148025	-0.0158857	-0.0143593
LJII01000035.1_13209435_13215461_+_6026_L1HS	C	08_APR_2019	-0.00491898	-0.00699529	-0.00814983	-0.00814006	-0.0103589	-0.00466973	-0.00842059	-0.0101116
LJII01000035.1_13209435_13215461_+_6026_L1HS	C	11_APR_2019	-0.0310145	-0.0302161	-0.032562	-0.0352894	-0.0268062	-0.0322673	-0.0337756	-0.0371657
LJII01000001.1_47994949_48000980_-_6031_L1PA2	A	19_SEP_2019	-0.0132529	-0.00910861	-0.0119518	-0.0102027	-0.00890408	-0.00966294	-0.00304744	-0.00394436
LJII01000001.1_47994949_48000980_-_6031_L1PA2	A	19_SEP_2019	-0.0130645	-0.0144108	-0.0135066	-0.0125686	-0.012635	-0.0128405	-0.00029509	-0.00858085
LJII01000001.1_47994949_48000980_-_6031_L1PA2	B	19_SEP_2019	-0.0111392	-0.00618259	-0.0119614	-0.0111165	-0.00662538	0.0020405	-0.00654265	0.0021702
LJII01000001.1_47994949_48000980_-_6031_L1PA2	B	23_SEP_2019	-0.0145828	-0.0123117	-0.0112816	-0.0105927	-0.0126557	-0.011775	-0.0139459	-0.0140937
LJII01000001.1_47994949_48000980_-_6031_L1PA2	C	19_SEP_2019	-0.0089766	-0.00894748	-0.00776714	-0.0046168	-0.00696974	-0.00713119	-0.0104661	-0.00785179
LJII01000001.1_47994949_48000980_-_6031_L1PA2	C	19_SEP_2019	-0.0142733	-0.0126577	-0.00912432	-0.0122203	-0.0109581	-0.0128684	-0.00879511	-0.00952117
LJII01000045.1_15915942_15921972_-_6030_L1HS	A	11_APR_2019	-0.0367981	-0.0356721	-0.0358569	-0.0364158	-0.0379069	0.159416	-0.0341789	-0.0338232
LJII01000045.1_15915942_15921972_-_6030_L1HS	A	18_APR_2019	-0.00967885	-0.00962663	-0.010481	-0.012653	-0.0110378	-0.0109166	-0.0126763	-0.0109263
LJII01000045.1_15915942_15921972_-_6030_L1HS	B	08_APR_2019	-0.00371213	-0.00934451	-0.0119958	-0.0117835	-0.0109907	-0.0129451	-0.0129163	-0.0104031
LJII01000045.1_15915942_15921972_-_6030_L1HS	B	09_MAY_2019	-0.016935	-0.0181174	-0.0150664	-0.0172553	-0.0182869	-0.0173214	-0.0172577	-0.0178603
LJII01000045.1_15915942_15921972_-_6030_L1HS	B	09_MAY_2019	-0.0135176	-0.0150634	-0.0119464	-0.012276	-0.0100245	-0.0132916	-0.0105234	-0.0123128
LJII01000045.1_15915942_15921972_-_6030_L1HS	C	15_APR_2019	-0.00681184	-0.0034399	-0.00457479	-0.00650553	-0.00606506	-0.00309125	-0.00463345	-0.00505432
LJII01000045.1_15915942_15921972_-_6030_L1HS	C	18_APR_2019	-0.0116969	-0.0060135	-0.0063427	-0.0108114	-0.00783398	-0.00715735	-0.00314543	-0.00473668
LJII01000017.1_16036329_16042356_+_6027_L1HS	A	06_MAY_2019	-0.0363613	-0.0330241	-0.0394033	-0.036515	-0.0354301	-0.0364053	-0.0355297	-0.0356325
LJII01000017.1_16036329_16042356_+_6027_L1HS	A	16_SEP_2019	-0.00950035	-0.0117212	-0.00184286	-0.0115073	-0.0066755	-0.00985735	-0.00783461	-0.0111941
LJII01000017.1_16036329_16042356_+_6027_L1HS	B	15_APR_2019	-0.00677167	-0.00375149	-0.00392124	0.000180687	0.00212727	-0.00519167	0.00422993	0.00138595
LJII01000017.1_16036329_16042356_+_6027_L1HS	B	22_APR_2019	-0.0180839	-0.0211616	-0.0199298	-0.0174197	-0.0178591	-0.018982	-0.0178427	-0.0204217
LJII01000017.1_16036329_16042356_+_6027_L1HS	C	25_APR_2019	-0.0104845	-0.0124982	-0.0111928	-0.0135026	-0.0118552	-0.00806135	-0.0091031	-0.0108049
LJII01000017.1_16036329_16042356_+_6027_L1HS	C	09_MAY_2019	-0.0168994	-0.0168192	-0.013946	-0.0161074	-0.01623	-0.0153008	-0.0170614	-0.0144798
LJII01000018.1_18325289_18331320_-_6031_L1HS	A	23_SEP_2019	-0.0151073	-0.0128958	-0.0158305	-0.014864	-0.0158618	-0.0133827	-0.012058	-0.00957135
LJII01000018.1_18325289_18331320_-_6031_L1HS	A	23_SEP_2019	-0.0166942	-0.0133224	-0.012068	-0.0141371	-0.0122272	-0.0146153	-0.0128941	-0.0133516
LJII01000018.1_18325289_18331320_-_6031_L1HS	B	16_SEP_2019	-0.012317	-0.0100385	-0.0114327	-0.0130129	-0.00830318	-0.0107116	-0.0114657	-0.0119956
LJII01000018.1_18325289_18331320_-_6031_L1HS	B	23_SEP_2019	-0.0160519	-0.0117111	-0.0142751	-0.0137073	-0.00854837	-0.0154197	-0.0145738	-0.0139697
LJII01000018.1_18325289_18331320_-_6031_L1HS	C	19_SEP_2019	-0.00928919	-0.010874	-0.00917117	-0.00637635	0.0033846	-0.0072395	-0.00751291	-0.00371286
LJII01000018.1_18325289_18331320_-_6031_L1HS	C	23_SEP_2019	-0.0129449	-0.00875028	-0.0101246	-0.0100421	-0.0121971	-0.0134167	-0.0079047	-0.0102803
LJII01000023.1_12381651_12387681_-_6030_L1PA2	A	04_APR_2019	0.0891906	0.00437919	0.0280284	0.037783	0.0953607	0.00610695	0.0144177	0.0275777
LJII01000023.1_12381651_12387681_-_6030_L1PA2	A	15_APR_2019	0.0325999	0.0223942	0.00890011	0.0250181	0.0248426	0.0194349	0.0146834	0.0196465
LJII01000023.1_12381651_12387681_-_6030_L1PA2	B	25_APR_2019	-1.16705e-05	-0.00156928	0.00899009	0.004946	0.0123183	0.0266048	0.00555022	0.0924957
LJII01000023.1_12381651_12387681_-_6030_L1PA2	C	08_APR_2019	0.0103234	-0.00402365	0.0115742	0.00792675	0.0162554	0.00735612	0.0150107	0.0160032
LJII01000023.1_12381651_12387681_-_6030_L1PA2	C	15_APR_2019	0.0248977	0.0452579	0.0106809	0.0502844	0.0296543	0.0239163	0.0251454	0.0391533
LJII01000010.1_5138174_5144203_-_6029_L1HS	A	15_APR_2019	-0.000811681	0.0057323	-0.00158752	0.00528804	0.00685314	0.0122406	0.00311852	0.00136185
LJII01000010.1_5138174_5144203_-_6029_L1HS	A	18_APR_2019	-0.0100244	-0.00828464	-0.00844776	-0.00864497	-0.00976083	-0.0102593	-0.0123235	-0.0078968
LJII01000010.1_5138174_5144203_-_6029_L1HS	A	09_MAY_2019	-0.0177396	-0.01689	-0.0167028	-0.0163238	-0.018589	-0.0187986	-0.0188276	-0.017479
LJII01000010.1_5138174_5144203_-_6029_L1HS	A	09_MAY_2019	-0.0176492	-0.0170026	-0.0186245	-0.0179241	-0.0181892	-0.0158127	-0.0159536	-0.0179628
LJII01000010.1_5138174_5144203_-_6029_L1HS	B	18_APR_2019	-0.0134689	-0.0114254	0.000769059	-0.0110124	-0.00954812	-0.00917513	-0.0103054	-0.0085769
LJII01000010.1_5138174_5144203_-_6029_L1HS	B	25_APR_2019	-0.0137409	-0.0123388	-0.0120199	-0.013538	-0.0149288	-0.0140949	-0.011587	-0.0154562
LJII01000010.1_5138174_5144203_-_6029_L1HS	C	22_APR_2019	-0.0173833	-0.0171261	-0.0132173	-0.0145559	-0.0199497	-0.0166416	-0.0183334	-0.0173301
LJII01000010.1_5138174_5144203_-_6029_L1HS	C	19_SEP_2019	-0.0129575	-0.0118255	-0.0105159	-0.0104253	-0.0134708	-0.00826083	-0.0114415	-0.0129145
LJII01000066.1_6615253_6621276_-_6023_L1PA2	A	25_APR_2019	-0.0139786	-0.0136593	-0.0126939	-0.013852	-0.0142418	-0.015876	-0.0132671	-0.0152122
LJII01000066.1_6615253_6621276_-_6023_L1PA2	B	15_APR_2019	-0.00772902	-0.00458074	-0.00795609	-0.00112718	-0.00697541	-0.00556372	-0.00431146	-0.00519274
LJII01000066.1_6615253_6621276_-_6023_L1PA2	B	25_APR_2019	-0.0169506	-0.013873	-0.0106855	-0.0142572	-0.01528	-0.0133031	-0.0136359	-0.0156227
LJII01000066.1_6615253_6621276_-_6023_L1PA2	C	15_APR_2019	-0.00102445	-0.00468282	-0.00111507	-0.00389438	-0.000273404	-0.00425253	-0.00180387	-0.00666935
LJII01000066.1_6615253_6621276_-_6023_L1PA2	C	22_APR_2019	-0.0186309	-0.0199467	-0.0192851	-0.0198025	-0.0200794	-0.0192495	-0.020363	-0.0208884
LJII01000054.1_13983266_13989283_-_6017_L1HS	A	18_APR_2019	-0.00466522	-0.0100691	-0.00948678	-0.0106429	-0.0108875	-0.0126271	-0.00785072	-0.0121252
LJII01000054.1_13983266_13989283_-_6017_L1HS	A	22_APR_2019	-0.0171959	-0.0177356	-0.0150051	-0.015913	-0.0157652	-0.0187211	-0.0198977	-0.019338
LJII01000054.1_13983266_13989283_-_6017_L1HS	B	15_APR_2019	-0.00144495	-0.00130994	-0.00052843	-0.00410707	-0.00723462	-0.00722238	-0.00359373	-8.58486e-05
LJII01000054.1_13983266_13989283_-_6017_L1HS	B	25_APR_2019	-0.0148118	-0.0156835	-0.0135251	-0.0156406	-0.0133826	-0.0159434	-0.0134885	-0.0129905
LJII01000054.1_13983266_13989283_-_6017_L1HS	C	18_APR_2019	-0.00762214	-0.0110287	-0.0029739	-0.00857465	-0.00627695	-0.00230513	-0.00564719	-0.00938727
LJII01000054.1_13983266_13989283_-_6017_L1HS	C	22_APR_2019	-0.0201639	-0.0187531	-0.0195133	-0.0207788	-0.0192258	-0.0144567	-0.0205484	-0.0172726
LJII01000168.1_1723882_1729684_+_5802_L1HS	A	15_APR_2019	-0.00463683	0.000103616	0.00941539	-0.00225812	-0.00462331	-0.00173376	-0.00457801	-0.000430476
LJII01000168.1_1723882_1729684_+_5802_L1HS	A	25_APR_2019	-0.0124169	-0.0140063	-0.00841249	-0.0141957	-0.0117661	-0.0155571	-0.0125251	-0.0144303
LJII01000168.1_1723882_1729684_+_5802_L1HS	B	18_APR_2019	-0.00911096	-0.0087127	-0.00781807	-0.0102201	-0.000728142	-0.010191	-0.00673265	-0.00798802
LJII01000168.1_1723882_1729684_+_5802_L1HS	B	22_APR_2019	-0.0154904	-0.0163979	-0.0167382	-0.0148657	-0.0149101	-0.0140467	-0.0160726	-0.0127226
LJII01000168.1_1723882_1729684_+_5802_L1HS	C	22_APR_2019	-0.0162149	-0.00987025	-0.0123211	-0.0132877	-0.0148593	-0.00430844	-0.00823457	-0.0152048
LJII01000168.1_1723882_1729684_+_5802_L1HS	C	23_SEP_2019	-0.0100334	-0.0158915	-0.0121895	-0.0122956	-0.014123	-0.0135918	-0.0143124	-0.00980106
LJII01000023.1_3321222_3327249_-_6027_L1HS	A	18_APR_2019	-0.0121774	-0.0090397	-0.00939628	-0.00947583	-0.00692391	-0.00515419	-0.0110947	-0.0124353
LJII01000023.1_3321222_3327249_-_6027_L1HS	A	25_APR_2019	-0.0124771	-0.0124397	-0.0146934	-0.0156953	-0.0142101	-6.34858e-05	-0.0168657	-0.0122247
LJII01000023.1_3321222_3327249_-_6027_L1HS	B	25_APR_2019	-0.0110098	-0.012828	-0.0135642	-0.00718279	-0.0145218	-0.0130782	-0.0139692	-0.0120177
LJII01000023.1_3321222_3327249_-_6027_L1HS	B	16_SEP_2019	-0.00784088	-0.00406352	0.0064489	-0.00685063	-0.000255763	0.000527713	-0.00616463	-0.0101326
LJII01000023.1_3321222_3327249_-_6027_L1HS	C	25_APR_2019	-0.0125698	-0.012327	-0.0133298	-0.00260934	-0.0128325	-0.0132088	-0.0144049	-0.0148023
LJII01000023.1_3321222_3327249_-_6027_L1HS	C	09_MAY_2019	-0.0176582	-0.0181551	-0.0175254	-0.0182008	-0.0172998	-0.0164822	-0.0148803	-0.0169903
LJII01000042.1_579595_585611_-_6016_L1HS	A	22_APR_2019	0.267112	0.141372	0.179579	0.194464	0.164887	0.13627	0.222525	0.21078
LJII01000042.1_579595_585611_-_6016_L1HS	A	09_MAY_2019	0.20297	0.210343	0.257646	0.227642	0.235415	0.305786	0.40177	0.337704
LJII01000042.1_579595_585611_-_6016_L1HS	B	22_APR_2019	0.21817	0.204252	0.184047	0.183632	0.215936	0.173594	0.198144	0.237632
LJII01000042.1_579595_585611_-_6016_L1HS	B	09_MAY_2019	0.459289	0.312628	0.299085	0.360478	0.546819	0.312373	0.304071	0.271111
LJII01000042.1_579595_585611_-_6016_L1HS	C	15_APR_2019	0.423708	0.408081	0.392169	0.470732	0.32187	0.330318	0.896072	0.644684
LJII01000042.1_579595_585611_-_6016_L1HS	C	23_SEP_2019	0.0978472	0.20049	0.101249	0.0877369	0.0817713	0.0807262	0.0977072	0.0741084
LJII01000003.1_65814623_65820633_+_6010_L1HS	C	22_APR_2019	0.477815	0.435766	0.373322	0.398612	0.402301	0.399672	0.384477	0.360386
LJII01000003.1_65814623_65820633_+_6010_L1HS	C	25_APR_2019	0.557117	0.518198	0.500419	1.48052	0.696944	0.520086	0.58172	0.511366
LJII01000003.1_65814623_65820633_+_6010_L1HS	D	22_APR_2019	0.377727	0.501935	0.422889	0.35077	0.448426	0.345175	0.468116	0.476392
LJII01000003.1_65814623_65820633_+_6010_L1HS	D	25_APR_2019	0.530897	0.55914	0.562281	0.719231	0.50405	0.613494	0.570564	0.824047
LJII01000027.1_19179605_19185659_+_6054_L1HS	C	22_APR_2019	-0.0136502	-0.0111283	-0.0137675	-0.0103796	-0.0147618	-0.0105674	-0.0178168	-0.0155653
LJII01000027.1_19179605_19185659_+_6054_L1HS	D	15_APR_2019	0.00649	-0.00555918	0.00148085	0.00646579	-0.00016417	0.000810444	0.00292441	0.00422726
LJII01000027.1_19179605_19185659_+_6054_L1HS	D	09_MAY_2019	-0.0146989	-0.0149651	-0.0158819	-0.0139967	-0.0173707	-0.0132173	-0.0137655	-0.0121559
LJII01000027.1_19179605_19185659_+_6054_L1HS	D	09_MAY_2019	-0.0161171	-0.0170338	-0.0132407	-0.0145593	-0.0167041	-0.0118481	-0.0143631	-0.0158539
LJII01000027.1_19179605_19185659_+_6054_L1HS	E	22_APR_2019	-0.0146261	-0.0121073	-0.0177286	-0.0153104	-0.0106537	-0.0188093	-0.0081808	-0.0117412
LJII01000027.1_19179605_19185659_+_6054_L1HS	E	09_MAY_2019	-0.0146502	-0.0126814	-0.0146164	-0.0155609	-0.0156281	-0.0121643	-0.0143857	-0.0159625
LJII01000027.1_19179605_19185659_+_6054_L1HS	E	09_MAY_2019	-0.00737228	-0.0145712	-0.0146274	-0.012915	-0.0175062	-0.0153029	-0.0152614	-0.0156661
LJII01000027.1_19179605_19185659_+_6054_L1HS	F	15_APR_2019	-0.00266798	-0.0032708	-0.0032719	-0.000529695	0.166813	0.00189401	0.00651178	-0.000639163
LJII01000027.1_19179605_19185659_+_6054_L1HS	F	22_APR_2019	-0.0137166	-0.0171056	-0.0164659	-0.0165798	-0.0194482	-0.0184947	-0.0193464	-0.0137498
LJII01000011.1_693803_699829_+_6026_L1PA2	A	15_APR_2019	-0.00218985	-0.00345227	-0.00500077	-0.0022134	-0.00694228	-0.00509742	-0.0056741	-0.00446376
LJII01000011.1_693803_699829_+_6026_L1PA2	A	06_MAY_2019	-0.0360213	-0.0361434	-0.0333874	-0.0364119	-0.0369244	-0.0379151	-0.0337695	-0.0341543
LJII01000011.1_693803_699829_+_6026_L1PA2	B	22_APR_2019	-0.018239	-0.017298	-0.018452	-0.0164944	-0.0132137	-0.0159443	-0.0139903	-0.0160233
LJII01000011.1_693803_699829_+_6026_L1PA2	B	25_APR_2019	-0.0136533	-0.012034	-0.0149034	-0.0152303	-0.0172378	-0.0152212	-0.0165771	-0.0171755
LJII01000011.1_693803_699829_+_6026_L1PA2	C	15_APR_2019	-0.00689128	-0.00669037	-0.0053479	-0.00594125	-0.00288942	-0.00663643	-0.00223512	-0.00387307
LJII01000046.1_15904352_15910382_-_6030_L1HS	A	04_APR_2019	-0.0137525	-0.0158849	-0.0133696	-0.0130839	-0.0137136	-0.0164194	-0.0166775	-0.0146165
LJII01000046.1_15904352_15910382_-_6030_L1HS	A	18_APR_2019	-0.00968955	-0.00471957	-0.00324802	-0.00183362	-0.0044476	-0.00701633	-0.00997903	-0.00790604
LJII01000046.1_15904352_15910382_-_6030_L1HS	B	08_APR_2019	-0.00262493	-0.00932445	-0.00506447	-0.00842339	0.00290259	0.00181623	-0.000976538	0.0128154
LJII01000046.1_15904352_15910382_-_6030_L1HS	B	11_APR_2019	-0.0351993	-0.0313027	-0.0356732	-0.037382	-0.0329856	-0.0334126	-0.0316802	-0.0375405
LJII01000046.1_15904352_15910382_-_6030_L1HS	C	15_APR_2019	-0.00425526	-0.0050929	-0.00174352	-0.0020079	-0.00150215	0.00054606	-0.00440225	0.00356745
LJII01000017.1_11227530_11233561_-_6031_L1HS	A	06_MAY_2019	-0.0199454	-0.0143159	-0.0295394	-0.00899655	-0.0191631	-0.0295754	-0.012349	-0.0172821
LJII01000017.1_11227530_11233561_-_6031_L1HS	A	09_MAY_2019	0.0123141	0.00658017	-0.00227545	-0.00360982	0.00372988	-0.00372898	-0.00123893	-0.00715725
LJII01000017.1_11227530_11233561_-_6031_L1HS	B	22_APR_2019	0.0536476	0.00117448	-0.0022466	0.0143198	-0.0108606	-0.00776116	0.00217978	0.136716
LJII01000017.1_11227530_11233561_-_6031_L1HS	B	25_APR_2019	0.00355589	-0.000919544	0.00538859	0.0193537	0.00653144	0.00648254	0.086481	0.0124836
LJII01000017.1_11227530_11233561_-_6031_L1HS	C	25_APR_2019	-0.00659715	0.00659743	0.0311505	0.00849134	0.0233114	0.0105621	-0.000265503	0.026035
LJII01000017.1_11227530_11233561_-_6031_L1HS	C	06_MAY_2019	-0.0252086	-0.0148714	-0.0186745	0.0509735	-0.0234986	-0.0206034	-0.0116183	-0.0234665
LJII01000035.1_18900466_18906483_+_6017_L1HS	A	06_MAY_2019	-0.0183832	-0.0255417	-0.0125801	-0.0263305	-0.0296055	-0.021688	-0.00787792	-0.015455
LJII01000035.1_18900466_18906483_+_6017_L1HS	A	09_MAY_2019	-0.00419587	-0.00182185	-0.00937944	-0.00401543	-0.0072815	-0.0110463	-0.0106537	-0.00897907
LJII01000035.1_18900466_18906483_+_6017_L1HS	B	06_MAY_2019	-0.0197897	-0.0246699	-0.0193171	-0.0216868	-0.0280218	-0.024259	-0.0334702	-0.0182792
LJII01000035.1_18900466_18906483_+_6017_L1HS	B	09_MAY_2019	-0.00582373	-0.0138247	-0.00773664	0.00883128	-0.0123914	-0.00978766	-0.0135943	-0.00861694
LJII01000035.1_18900466_18906483_+_6017_L1HS	C	06_MAY_2019	0.017503	-0.0158857	-0.00708533	-0.0161114	-0.00821401	-0.0146007	-0.0221101	-0.00345644
LJII01000035.1_18900466_18906483_+_6017_L1HS	C	09_MAY_2019	-0.00403756	0.00437834	-0.00674377	0.00653678	-0.00353341	0.00026744	0.000241175	-0.00560921
LJII01000020.1_13784801_13790832_+_6031_L1HS	A	22_APR_2019	-0.0174994	-0.0158563	-0.0161595	-0.0156951	-0.0202132	-0.0172077	-0.0182605	-0.019284
LJII01000020.1_13784801_13790832_+_6031_L1HS	A	06_MAY_2019	-0.0331009	-0.030299	-0.0338868	-0.035858	-0.022835	-0.0270119	-0.0340557	-0.0351572
LJII01000020.1_13784801_13790832_+_6031_L1HS	B	06_MAY_2019	-0.0360107	-0.0368515	-0.0319841	-0.0357283	-0.0300542	-0.0368872	-0.0386136	-0.0325794
LJII01000020.1_13784801_13790832_+_6031_L1HS	B	09_MAY_2019	-0.00916012	-0.00687401	-0.0060981	-0.011233	-0.000573177	-0.00577259	-0.00292032	-0.00905156
LJII01000020.1_13784801_13790832_+_6031_L1HS	C	22_APR_2019	-0.018385	-0.0198761	-0.0178104	-0.0170963	-0.0184232	-0.0161893	-0.017798	-0.0165958
LJII01000020.1_13784801_13790832_+_6031_L1HS	C	06_MAY_2019	-0.0329044	-0.0352577	-0.0362047	-0.0387406	-0.0326171	-0.0338104	-0.0350618	-0.0356615
LJII01000010.1_49442937_49448955_-_6018_L1PA2	A	22_APR_2019	-0.0182603	-0.014221	-0.0192126	-0.019931	-0.0143033	-0.0159608	-0.0190638	-0.0196196
LJII01000010.1_49442937_49448955_-_6018_L1PA2	A	25_APR_2019	-0.00758174	-0.013026	-0.0152573	-0.011521	-0.0144006	-0.014702	-0.0158553	-0.0122475
LJII01000010.1_49442937_49448955_-_6018_L1PA2	B	25_APR_2019	-0.0147509	-0.00969568	-0.0117625	-0.0104467	-0.012768	-0.0129255	-0.0142979	-0.0112488
LJII01000010.1_49442937_49448955_-_6018_L1PA2	B	06_MAY_2019	-0.0367917	-0.0338863	-0.0320128	-0.0337195	-0.0355594	-0.0366298	-0.0390521	-0.0315801
LJII01000010.1_49442937_49448955_-_6018_L1PA2	C	22_APR_2019	-0.0142985	-0.00954406	-0.0119193	-0.00877477	-0.015207	-0.0143664	-0.0137945	-0.0150449
LJII01000010.1_49442937_49448955_-_6018_L1PA2	C	25_APR_2019	-0.0136821	-0.00823402	-0.0160316	-0.0112463	-0.00936012	-0.0145129	-0.015717	-0.0121369
LJII01000087.1_1071256_1077285_+_6029_L1HS	B	22_APR_2019	0.646428	0.798933	0.743514	0.650981	0.702882	0.718795	0.782266	1.22443
LJII01000087.1_1071256_1077285_+_6029_L1HS	B	06_MAY_2019	0.966098	1.24574	1.02214	1.62255	1.49532	2.32255	1.47748	2.23434
LJII01000011.1_9264722_9270751_+_6029_L1HS	A	22_APR_2019	-0.0179057	-0.0124238	-0.0155298	-0.0148077	-0.0164703	-0.0184716	-0.0169214	-0.0203386
LJII01000011.1_9264722_9270751_+_6029_L1HS	A	25_APR_2019	-0.0161859	-0.0166762	-0.012709	-0.0102602	-0.016384	-0.0113878	-0.0150248	-0.0149325
LJII01000011.1_9264722_9270751_+_6029_L1HS	B	22_APR_2019	-0.0166426	-0.0129496	-0.0105291	-0.0129674	-0.0182271	-0.0179839	-0.014493	-0.0119769
LJII01000011.1_9264722_9270751_+_6029_L1HS	B	25_APR_2019	-0.00669256	-0.00935514	-0.00532627	0.00797864	-0.0106657	-0.00953631	-0.000872006	-0.0093002
LJII01000011.1_9264722_9270751_+_6029_L1HS	C	22_APR_2019	-0.0205515	-0.0177546	-0.0158828	-0.018507	-0.0172616	-0.020181	-0.0187985	-0.0171257
LJII01000011.1_9264722_9270751_+_6029_L1HS	C	25_APR_2019	-0.0118944	-0.0050942	-0.00716031	-0.0104161	-0.00501239	-0.0113284	-0.0106647	-0.00868033
LJII01000004.1_73672939_73678968_+_6029_L1PA2	A	25_APR_2019	-0.0080042	-0.00485492	-0.000977979	0.0270062	-0.00666486	-0.00990277	-0.00239805	-0.01044
LJII01000004.1_73672939_73678968_+_6029_L1PA2	A	06_MAY_2019	-0.0348133	-0.037251	-0.0318762	-0.036849	-0.0215747	-0.0364218	-0.037002	-0.0404746
LJII01000004.1_73672939_73678968_+_6029_L1PA2	B	22_APR_2019	-0.0166654	-0.0132831	-0.00456361	-0.011589	-0.0182837	-0.0185287	-0.0179053	-0.0207681
LJII01000004.1_73672939_73678968_+_6029_L1PA2	B	25_APR_2019	-0.0133547	-0.0119035	-0.0130833	-0.0157618	-0.015107	-0.0127878	-0.0144032	-0.0165032
LJII01000004.1_73672939_73678968_+_6029_L1PA2	C	25_APR_2019	-0.00885902	-0.0112611	-0.0140105	-0.0134081	-0.0139516	-0.0142945	-0.0147697	-0.0145118
LJII01000004.1_73672939_73678968_+_6029_L1PA2	C	06_MAY_2019	-0.0337008	-0.0246338	-0.0361507	-0.0358308	-0.0287826	-0.0371248	-0.0332346	-0.0371302
LJII01000004.1_73672939_73678968_+_6029_L1PA2	C	09_MAY_2019	-0.0183801	-0.0169596	-0.0166371	-0.0164752	-0.0163678	-0.0170973	-0.0166394	-0.017681
LJII01000010.1_20664594_20670020_-_5426_L1PA2	A	22_APR_2019	-0.0197288	-0.0201552	-0.0210998	-0.0197295	-0.0190446	-0.0209486	-0.0201135	-0.0200206
LJII01000010.1_20664594_20670020_-_5426_L1PA2	A	25_APR_2019	-0.0155047	-0.0150083	-0.0150772	-0.0130483	-0.0161644	-0.0161909	-0.0148576	-0.0143395
LJII01000010.1_20664594_20670020_-_5426_L1PA2	B	22_APR_2019	-0.0212297	-0.0213805	-0.0194373	-0.0189584	-0.0191453	-0.0198012	-0.021177	-0.0200479
LJII01000010.1_20664594_20670020_-_5426_L1PA2	B	25_APR_2019	-0.0141818	-0.0169598	-0.0169357	-0.0107895	-0.0153005	-0.014789	-0.0161386	-0.0154654
LJII01000010.1_20664594_20670020_-_5426_L1PA2	C	22_APR_2019	-0.020743	-0.0198766	-0.021404	-0.0202364	-0.0210852	-0.0210921	-0.0207584	-0.0211259
LJII01000010.1_20664594_20670020_-_5426_L1PA2	C	06_MAY_2019	-0.0350901	-0.0395732	-0.0321421	-0.035176	-0.0371182	-0.0373853	-0.0374998	-0.037449
LJII01000184.1_103261_109302_-_6041_L1HS	A	22_APR_2019	-0.019418	-0.0195078	-0.0193096	-0.0202615	-0.019003	-0.0194193	-0.0205168	-0.0204052
LJII01000184.1_103261_109302_-_6041_L1HS	A	25_APR_2019	-0.0144109	-0.0137921	-0.0139141	-0.0139354	-0.0143657	-0.0133541	-0.0160304	-0.0154
LJII01000184.1_103261_109302_-_6041_L1HS	B	22_APR_2019	-0.01864	-0.0173034	-0.016735	-0.0189741	-0.0175629	-0.0155868	-0.017158	-0.0180101
LJII01000184.1_103261_109302_-_6041_L1HS	B	25_APR_2019	-0.0156829	-0.0143873	-0.0125928	-0.00970135	-0.0145994	-0.0137927	-0.0142794	-0.0141563
LJII01000184.1_103261_109302_-_6041_L1HS	C	25_APR_2019	-0.00833817	-0.00841085	-0.0104566	-0.0117298	-0.014251	-0.0155422	-0.0149502	-0.0131743
LJII01000184.1_103261_109302_-_6041_L1HS	C	06_MAY_2019	-0.0368813	-0.0348502	-0.0337314	-0.0376802	-0.035773	-0.0375129	-0.0356949	-0.0371604
LJII01000016.1_5326820_5332854_+_6034_L1HS	A	22_APR_2019	0.118428	0.0932173	0.0925871	0.0858785	0.116821	0.0949993	0.107884	0.16234
LJII01000016.1_5326820_5332854_+_6034_L1HS	A	25_APR_2019	0.111025	0.0674254	0.302873	0.147093	0.086094	0.0935588	0.117421	0.101413
LJII01000016.1_5326820_5332854_+_6034_L1HS	B	22_APR_2019	0.227378	0.104639	0.29275	0.115147	0.0658478	0.127758	0.104208	0.122941
LJII01000016.1_5326820_5332854_+_6034_L1HS	B	25_APR_2019	0.124316	0.119371	0.135215	0.15651	0.339527	0.157796	0.162754	0.241945
LJII01000016.1_5326820_5332854_+_6034_L1HS	C	06_MAY_2019	0.110587	0.101595	0.273531	0.0837079	0.0352302	0.111096	0.0617669	0.931018
LJII01000016.1_5326820_5332854_+_6034_L1HS	C	09_MAY_2019	0.0667795	0.142469	0.131165	0.149788	0.196758	0.154489	0.113274	0.093638
LJII01000064.1_5795389_5801407_-_6018_L1HS	A	06_MAY_2019	-0.0268436	-0.0258368	-0.0263531	-0.0239432	-0.0153044	-0.0277422	-0.0152264	-0.029412
LJII01000064.1_5795389_5801407_-_6018_L1HS	A	09_MAY_2019	-0.016042	-0.0131974	-0.0154473	-0.0131619	-0.0146592	-0.0133488	-0.0111644	-0.0150371
LJII01000064.1_5795389_5801407_-_6018_L1HS	B	25_APR_2019	-0.0149124	-0.0162796	-0.014624	-0.0124851	-0.0138141	-0.0116859	-0.0105957	-0.0154199
LJII01000064.1_5795389_5801407_-_6018_L1HS	B	06_MAY_2019	-0.0361549	-0.0366969	-0.0331654	-0.0354164	-0.0297146	-0.0314764	-0.0322206	-0.0395327
LJII01000064.1_5795389_5801407_-_6018_L1HS	C	25_APR_2019	-0.0110152	-0.00953538	-0.0100245	-0.0134343	-0.0107026	-0.0127952	-0.0130775	-0.014736
LJII01000064.1_5795389_5801407_-_6018_L1HS	C	06_MAY_2019	-0.0350503	-0.0299591	-0.0380794	-0.0381251	-0.0345583	-0.0357038	-0.0383679	-0.0355633
LJII01000100.1_2046860_2052889_+_6029_L1HS	A	22_APR_2019	-0.0156718	-0.0186846	-0.0136436	-0.0198876	-0.0186344	-0.0184024	-0.0190932	-0.0191022
LJII01000100.1_2046860_2052889_+_6029_L1HS	A	06_MAY_2019	-0.0373446	-0.0397445	-0.0379619	-0.0373588	-0.0355158	-0.0382043	-0.0409111	-0.0402056
LJII01000100.1_2046860_2052889_+_6029_L1HS	B	22_APR_2019	-0.0206906	-0.0175187	-0.0199369	-0.0209423	-0.0205856	-0.0193981	-0.0197296	-0.0175797
LJII01000100.1_2046860_2052889_+_6029_L1HS	B	25_APR_2019	-0.0153913	-0.0145583	-0.0167408	-0.0148802	-0.0121194	-0.0141514	-0.0156549	-0.0154296
LJII01000100.1_2046860_2052889_+_6029_L1HS	C	22_APR_2019	-0.0196194	-0.00995676	-0.0119436	-0.0155956	-0.0185604	-0.0163329	-0.018718	-0.0169212
LJII01000100.1_2046860_2052889_+_6029_L1HS	C	25_APR_2019	-0.0157581	-0.0150098	-0.0172879	-0.0158119	-0.0168382	-0.0156375	-0.0150421	-0.0127383
LJII01000004.1_41603277_41609287_-_6010_L1HS	A	22_APR_2019	0.177928	0.161397	0.0907809	0.142982	0.15384	0.168016	0.15241	0.11938
LJII01000004.1_41603277_41609287_-_6010_L1HS	A	06_MAY_2019	0.111559	0.128747	0.170436	0.12676	0.132545	0.101523	0.135382	0.190547
LJII01000004.1_41603277_41609287_-_6010_L1HS	B	22_APR_2019	0.250847	0.24604	0.412525	0.320577	0.401635	0.342215	0.579364	0.456213
LJII01000004.1_41603277_41609287_-_6010_L1HS	B	06_MAY_2019	0.299998	0.276498	0.306165	0.480202	0.467212	0.376378	0.421147	0.448372
LJII01000004.1_41603277_41609287_-_6010_L1HS	C	22_APR_2019	0.234971	0.194756	0.22417	0.160471	0.14755	0.206378	0.187422	0.200365
LJII01000004.1_41603277_41609287_-_6010_L1HS	C	25_APR_2019	0.255839	0.242668	0.223704	0.299456	0.380139	0.220794	0.370422	0.452828
LJII01000015.1_26061494_26067521_+_6027_L1HS	A	25_APR_2019	0.00545196	0.00460822	0.00403811	0.00451889	0.0489248	-0.0012196	-0.00113441	0.0645552
LJII01000015.1_26061494_26067521_+_6027_L1HS	A	06_MAY_2019	-0.000312675	-0.0116265	-0.0251543	-0.0178953	-0.016169	0.0544449	-0.00883963	0.0300246
LJII01000015.1_26061494_26067521_+_6027_L1HS	B	06_MAY_2019	-0.000944941	0.00305573	-0.00233805	-0.0203952	0.00190233	-0.0037926	0.0265757	-0.00432702
LJII01000015.1_26061494_26067521_+_6027_L1HS	B	09_MAY_2019	0.00603738	0.0241232	0.0052866	-0.00395629	0.012432	0.000641973	-0.00277486	0.00345929
LJII01000015.1_26061494_26067521_+_6027_L1HS	C	25_APR_2019	0.120669	-0.00276164	0.00270289	0.00359166	0.0088508	0.00426595	0.0210892	0.00695853
LJII01000015.1_26061494_26067521_+_6027_L1HS	C	06_MAY_2019	-0.0194472	-0.0124646	0.00149773	-0.00390211	-0.0098683	-0.0130289	0.0455087	0.027731
LJII01000023.1_28589228_28595280_-_6052_L1HS	A	25_APR_2019	0.706533	0.813885	0.760029	2.29187	0.84155	1.42616	0.876009	1.20149
LJII01000023.1_28589228_28595280_-_6052_L1HS	A	06_MAY_2019	1.21935	0.72692	0.852842	0.970386	0.963057	1.0862	0.964316	1.11885
LJII01000023.1_28589228_28595280_-_6052_L1HS	B	22_APR_2019	0.945792	0.665873	0.747941	0.76301	2.14921	0.946525	1.01289	0.723831
LJII01000023.1_28589228_28595280_-_6052_L1HS	B	25_APR_2019	0.951632	0.92968	0.942922	0.994136	0.840872	1.01122	0.861788	1.45675
LJII01000023.1_28589228_28595280_-_6052_L1HS	C	22_APR_2019	0.741242	0.633945	0.513372	0.490391	1.33684	0.80867	0.798747	0.908944
LJII01000023.1_28589228_28595280_-_6052_L1HS	C	25_APR_2019	0.815519	0.994365	0.882882	0.912616	0.715615	0.817868	0.887227	0.993475
LJII01000016.1_7587517_7593534_+_6017_L1PA2	A	22_APR_2019	-0.0174726	-0.0093668	-0.0153696	-0.00555828	0.0183581	-0.0163179	-0.0122693	-0.0125655
LJII01000016.1_7587517_7593534_+_6017_L1PA2	A	25_APR_2019	-0.00726981	-0.00799298	0.00131255	-0.00364208	0.0049219	-0.00314379	-0.0105865	-0.00838476
LJII01000016.1_7587517_7593534_+_6017_L1PA2	B	25_APR_2019	0.0311669	0.000489925	-0.00932154	-0.00754722	-0.012805	-0.00178439	-0.00900474	-0.0113225
LJII01000016.1_7587517_7593534_+_6017_L1PA2	B	06_MAY_2019	0.0194542	-0.0259381	-0.0313245	-0.03121	-0.035514	-0.0271729	-0.0300265	-0.0291725
LJII01000016.1_7587517_7593534_+_6017_L1PA2	C	22_APR_2019	-0.0158004	-0.0107639	-0.0088338	-0.0131741	-0.0071797	-0.0122833	-0.0107937	-0.00901258
LJII01000016.1_7587517_7593534_+_6017_L1PA2	C	25_APR_2019	-0.0126826	-0.00405412	-0.00606868	0.0364217	-0.00335626	0.00575414	-0.00859927	0.0148351
LJII01000007.1_6996638_7002665_+_6027_L1HS	A	22_APR_2019	0.0558595	0.0545761	0.0492175	0.089853	0.180688	0.0980748	0.104645	0.0993294
LJII01000007.1_6996638_7002665_+_6027_L1HS	A	25_APR_2019	0.0932467	0.0759993	0.0631409	0.153453	0.0566311	0.0687088	0.0907441	0.072846
LJII01000007.1_6996638_7002665_+_6027_L1HS	B	25_APR_2019	0.049779	0.0535463	0.0370617	0.0664889	0.0684314	0.0760714	0.0835336	0.0922503
LJII01000007.1_6996638_7002665_+_6027_L1HS	B	06_MAY_2019	0.112249	0.0960484	0.0943464	0.158132	0.0864339	0.114952	0.175065	0.143983
LJII01000007.1_6996638_7002665_+_6027_L1HS	C	22_APR_2019	0.0792565	0.0379678	0.0601194	0.0606499	0.226476	0.0573196	0.0501003	0.0546343
LJII01000007.1_6996638_7002665_+_6027_L1HS	C	25_APR_2019	0.0851889	0.0941818	0.0512077	0.0852666	0.0872346	0.0755984	0.0878819	0.115273
LJII01000007.1_41024440_41030449_-_6009_L1PA2	A	06_MAY_2019	-0.0319158	-0.0339229	-0.0379808	-0.0317379	-0.0301196	-0.0336652	-0.0390608	-0.0352425
LJII01000007.1_41024440_41030449_-_6009_L1PA2	A	06_MAY_2019	-0.0314623	-0.0346234	-0.0319884	-0.0377734	-0.0362132	-0.0316643	-0.0338521	-0.0377847
LJII01000007.1_41024440_41030449_-_6009_L1PA2	A	09_MAY_2019	-0.0119473	-0.0137612	-0.011692	-0.0138761	-0.0118998	-0.0156079	-0.0116817	-0.0123864
LJII01000007.1_41024440_41030449_-_6009_L1PA2	B	06_MAY_2019	-0.0361109	-0.0354915	-0.0340635	-0.0363362	-0.033578	-0.0360074	-0.0378806	-0.0356217
LJII01000007.1_41024440_41030449_-_6009_L1PA2	B	06_MAY_2019	-0.0368993	-0.0389341	-0.0360322	-0.02906	-0.0363186	-0.0382076	-0.0382039	-0.0386854
LJII01000007.1_41024440_41030449_-_6009_L1PA2	B	09_MAY_2019	-0.0152389	-0.0153424	-0.0165782	-0.0171287	-0.017875	-0.0167394	-0.0164823	-0.0182038
LJII01000007.1_41024440_41030449_-_6009_L1PA2	C	06_MAY_2019	-0.0334808	-0.0353972	-0.034467	-0.0335729	-0.0383484	-0.0361515	-0.039618	-0.0331037
LJII01000007.1_41024440_41030449_-_6009_L1PA2	C	06_MAY_2019	-0.0312006	-0.0343782	-0.0351543	-0.0386728	-0.0336936	-0.034357	-0.0306521	-0.036776
LJII01000007.1_41024440_41030449_-_6009_L1PA2	C	09_MAY_2019	-0.0164945	-0.0171174	-0.0187378	-0.0170291	-0.0174673	-0.0164654	-0.0178136	-0.0162314
LJII01000015.1_25809238_25815266_-_6028_L1HS	A	06_MAY_2019	-0.0270777	-0.0343938	-0.0260669	-0.0297462	-0.0234792	-0.0229799	-0.0320524	-0.0347271
LJII01000015.1_25809238_25815266_-_6028_L1HS	A	06_MAY_2019	-0.0367492	-0.0366894	-0.0322423	-0.0361263	-0.0381573	-0.0248075	-0.0378107	-0.0363357
LJII01000015.1_25809238_25815266_-_6028_L1HS	A	09_MAY_2019	-0.0149055	-0.0163187	-0.0175058	-0.0160786	-0.018716	-0.015332	-0.0146042	-0.0142297
LJII01000015.1_25809238_25815266_-_6028_L1HS	B	06_MAY_2019	-0.0220839	-0.0371817	-0.0391355	-0.034337	-0.0349936	-0.0336042	-0.0349454	-0.0386146
LJII01000015.1_25809238_25815266_-_6028_L1HS	B	06_MAY_2019	0.00657957	-1.14182e-05	0.0169414	0.082837	0.00603928	0.0588646	0.0229807	0.0645146
LJII01000015.1_25809238_25815266_-_6028_L1HS	B	09_MAY_2019	-0.00567819	-0.0130134	-0.00679295	-0.0104657	-0.00788033	-0.00905412	-0.00748862	-0.0112556
LJII01000015.1_25809238_25815266_-_6028_L1HS	C	06_MAY_2019	-0.0317771	-0.0386407	-0.0361509	-0.0367684	-0.0395442	-0.0355919	-0.0323846	-0.037765
LJII01000015.1_25809238_25815266_-_6028_L1HS	C	06_MAY_2019	-0.0272909	-0.038465	-0.0339127	-0.0334699	-0.0365332	-0.0378409	-0.0375231	-0.0397514
LJII01000015.1_25809238_25815266_-_6028_L1HS	C	09_MAY_2019	-0.0164018	-0.0180517	-0.0149694	-0.0143318	-0.0153941	-0.0179234	-0.0169502	-0.01709
LJII01000002.1_66236243_66242277_+_6034_L1PA2	A	04_APR_2019	-0.00329379	-0.0113185	-0.0128383	-0.0133689	-0.0118418	-0.0140352	-0.0160425	-0.0138512
LJII01000002.1_66236243_66242277_+_6034_L1PA2	A	15_APR_2019	-0.00275423	-0.00249447	-0.00177187	0.000551274	0.00404128	-0.00581633	-0.00155618	-0.0003154
LJII01000002.1_66236243_66242277_+_6034_L1PA2	B	15_APR_2019	-0.0040758	-0.00656859	-0.00548259	-0.00711007	0.00287545	-0.00315747	-0.00275472	-0.00423628
LJII01000002.1_66236243_66242277_+_6034_L1PA2	C	11_APR_2019	-0.0370758	-0.0370299	-0.0346928	-0.0369842	-0.035858	-0.0236544	-0.0370824	-0.0339004
LJII01000021.1_27624229_27630255_+_6026_L1HS	A	06_MAY_2019	-0.0328005	-0.0354641	-0.023435	-0.031967	-0.031152	-0.0306471	-0.0291232	-0.0362895
LJII01000021.1_27624229_27630255_+_6026_L1HS	A	06_MAY_2019	-0.0304655	-0.0379799	-0.0378898	-0.0348235	-0.0370109	-0.0364234	-0.0385813	-0.0383586
LJII01000021.1_27624229_27630255_+_6026_L1HS	A	09_MAY_2019	-0.00829741	-0.0144954	-0.0153548	-0.0141677	-0.013279	-0.0133266	-0.0129647	-0.0166959
LJII01000021.1_27624229_27630255_+_6026_L1HS	B	06_MAY_2019	-0.0278794	-0.0337361	-0.0251872	-0.03205	-0.0230593	-0.0325966	-0.0357426	-0.0336525
LJII01000021.1_27624229_27630255_+_6026_L1HS	B	06_MAY_2019	-0.0306277	-0.032924	-0.0384366	-0.0371665	-0.0298786	-0.0357394	-0.0341935	-0.0388411
LJII01000021.1_27624229_27630255_+_6026_L1HS	B	09_MAY_2019	-0.0185664	-0.0184065	-0.0149494	-0.0175495	-0.0176295	-0.0177987	-0.016364	-0.0181103
LJII01000021.1_27624229_27630255_+_6026_L1HS	C	06_MAY_2019	-0.0315959	-0.0168996	-0.0298928	-0.033095	-0.0331526	-0.0361943	-0.0265272	-0.0337879
LJII01000021.1_27624229_27630255_+_6026_L1HS	C	09_MAY_2019	-0.0169167	-0.0168397	-0.0155718	-0.0180806	-0.0163159	-0.0145714	-0.0165106	-0.0174439
LJII01000014.1_19142450_19148481_-_6031_L1HS	A	06_MAY_2019	-0.0352342	-0.0354826	-0.0298245	-0.032091	-0.0333269	-0.0371496	-0.0261728	-0.0316589
LJII01000014.1_19142450_19148481_-_6031_L1HS	A	09_MAY_2019	-0.0147504	-0.0132243	-0.0167956	-0.0133762	-0.0137262	-0.0162392	-0.0166771	-0.0181456
LJII01000014.1_19142450_19148481_-_6031_L1HS	B	06_MAY_2019	-0.0355122	-0.031889	-0.0322996	-0.0305323	-0.028745	-0.037596	-0.0328116	-0.0330357
LJII01000014.1_19142450_19148481_-_6031_L1HS	B	09_MAY_2019	-0.0186733	-0.0168265	-0.0179989	-0.0159907	-0.0183993	-0.0180484	-0.0181886	-0.0158882
LJII01000014.1_19142450_19148481_-_6031_L1HS	C	06_MAY_2019	-0.0327693	-0.0376491	-0.0328954	-0.0307744	-0.0314999	-0.0271006	-0.0361231	-0.0318465
LJII01000014.1_19142450_19148481_-_6031_L1HS	C	09_MAY_2019	-0.0157341	-0.0166642	-0.0186932	-0.0163774	-0.0161081	-0.015602	-0.0152874	-0.014496
LJII01000002.1_44888625_44894646_+_6021_L1PA2	A	06_MAY_2019	-0.0330856	-0.0224633	-0.028944	-0.0372443	-0.0287537	-0.0296653	-0.0271993	-0.0352752
LJII01000002.1_44888625_44894646_+_6021_L1PA2	A	09_MAY_2019	-0.0140601	-0.0176532	-0.0185902	-0.0142812	-0.0151055	-0.0178834	-0.017447	-0.0170972
LJII01000002.1_44888625_44894646_+_6021_L1PA2	B	06_MAY_2019	-0.0365254	-0.0383652	-0.0303224	-0.0369382	-0.0287927	-0.0372598	-0.0321181	-0.0334143
LJII01000002.1_44888625_44894646_+_6021_L1PA2	B	09_MAY_2019	-0.0128172	-0.0156693	-0.017675	-0.0139415	-0.0121615	-0.0127015	-0.0148178	-0.0164178
LJII01000002.1_44888625_44894646_+_6021_L1PA2	C	06_MAY_2019	-0.0246833	-0.0358826	-0.0281516	-0.0336743	-0.0328091	-0.0379062	-0.0368766	-0.037301
LJII01000002.1_44888625_44894646_+_6021_L1PA2	C	09_MAY_2019	-0.0131787	-0.0180687	-0.0170018	-0.017761	-0.0179682	-0.017488	-0.0189475	-0.018271
LJII01000027.1_28864957_28870978_-_6021_L1HS	A	06_MAY_2019	-0.0320218	-0.0312708	-0.036327	-0.0323544	-0.0324254	-0.0341316	-0.0291863	-0.0381596
LJII01000027.1_28864957_28870978_-_6021_L1HS	A	09_MAY_2019	-0.0185432	-0.016037	-0.0171815	-0.0158156	-0.0166405	-0.016356	-0.0164263	-0.0171791
LJII01000027.1_28864957_28870978_-_6021_L1HS	B	06_MAY_2019	-0.0353638	-0.0354104	-0.035176	-0.0343826	-0.036209	-0.0363962	-0.0365609	-0.0390161
LJII01000027.1_28864957_28870978_-_6021_L1HS	B	09_MAY_2019	-0.0156541	-0.0121761	-0.0160159	-0.016651	-0.0119819	-0.0148024	-0.0171202	-0.0164501
LJII01000027.1_28864957_28870978_-_6021_L1HS	C	06_MAY_2019	-0.0297552	-0.0286304	-0.0302531	-0.032802	-0.0284778	-0.0353221	-0.0254877	-0.036448
LJII01000027.1_28864957_28870978_-_6021_L1HS	C	09_MAY_2019	-0.0140104	-0.0168216	-0.0170406	-0.0156441	-0.0135947	-0.0170996	-0.0154178	-0.0151153
LJII01000008.1_6290039_6296085_-_6046_L1HS	A	06_MAY_2019	-0.0362791	-0.0319657	-0.0310282	-0.0381875	-0.034246	-0.0339666	-0.0358809	-0.0377358
LJII01000008.1_6290039_6296085_-_6046_L1HS	A	09_MAY_2019	-0.0160852	-0.0183098	-0.0172881	-0.0132378	-0.013748	-0.015646	-0.015924	-0.0161341
LJII01000008.1_6290039_6296085_-_6046_L1HS	B	06_MAY_2019	-0.0367337	-0.036709	-0.0340885	-0.0270034	-0.0295384	-0.0398428	-0.0362539	-0.0364803
LJII01000008.1_6290039_6296085_-_6046_L1HS	B	09_MAY_2019	-0.0112229	-0.0149565	-0.0158568	-0.0154202	-0.0153924	-0.0164279	-0.010605	-0.0164229
LJII01000008.1_6290039_6296085_-_6046_L1HS	C	06_MAY_2019	-0.0287975	-0.0343226	-0.0349011	-0.0317413	-0.02678	-0.0349139	-0.0291012	-0.0363325
LJII01000008.1_6290039_6296085_-_6046_L1HS	C	09_MAY_2019	-0.0172563	-0.0167889	-0.018391	-0.0159075	-0.0173378	-0.0157035	-0.0151927	-0.015475
LJII01000001.1_95131625_95137646_+_6021_L1PA2	A	16_SEP_2019	-0.000668102	-0.00914203	-0.00868785	-0.00523185	-0.00759414	-0.00593792	-0.00298544	-0.00569252
LJII01000001.1_95131625_95137646_+_6021_L1PA2	A	23_SEP_2019	-0.00696343	-0.0100748	0.00322563	-0.00935383	-0.00401794	-0.00773156	-0.011853	-0.00449226
LJII01000001.1_95131625_95137646_+_6021_L1PA2	B	16_SEP_2019	-0.00446303	-0.00580912	-0.00902515	-0.00312214	-0.00448019	0.0107523	-0.0092041	-0.010771
LJII01000001.1_95131625_95137646_+_6021_L1PA2	B	19_SEP_2019	-0.000508527	0.00608608	-0.00380328	0.000635468	-0.00283248	-0.0121324	-0.0092584	-0.0118027
LJII01000001.1_95131625_95137646_+_6021_L1PA2	C	16_SEP_2019	-0.00177226	-0.00809896	-0.00646823	-0.00603656	0.0150232	0.00078181	0.00549089	-0.00668104
LJII01000001.1_95131625_95137646_+_6021_L1PA2	C	19_SEP_2019	-0.00884395	-0.0130388	-0.0129827	-0.00841905	-0.00687872	-0.00810908	-0.0125157	-0.0123064
LJII01000001.1_95131625_95137646_+_6021_L1PA2	D	06_NOV_2020	0.0117043	0.00395565	0.0127809	0.0122576	0.00393629	-0.000127998	0.00888054	0.00157257
LJII01000001.1_95131625_95137646_+_6021_L1PA2	D	26_OCT_2020	0.0213653	0.000732454	0.00679482	0.00206589	0.00214747	0.00369479	0.00369713	0.00339632
LJII01000001.1_95131625_95137646_+_6021_L1PA2	E	06_NOV_2020	0.0126725	0.00752466	0.00757765	0.00083392	0.00639859	0.0044722	0.00572027	0.00169031
LJII01000001.1_95131625_95137646_+_6021_L1PA2	E	26_OCT_2020	0.00341565	0.00921976	0.00170556	0.000187997	0.0028903	0.00714955	0.0053798	0.0030646
LJII01000006.1_10021576_10027606_+_6030_L1HS	A	06_MAY_2019	-0.039066	-0.0376341	-0.0392248	-0.0370869	-0.0348092	-0.0349152	-0.0330143	-0.0390989
LJII01000006.1_10021576_10027606_+_6030_L1HS	A	09_MAY_2019	-0.0172975	-0.0173411	-0.0160359	-0.0182554	-0.0163789	-0.0169784	-0.0180361	-0.0174534
LJII01000006.1_10021576_10027606_+_6030_L1HS	B	06_MAY_2019	-0.0365674	-0.0319108	-0.0321545	-0.0260539	-0.0381997	-0.0374855	-0.0322846	-0.0395148
LJII01000006.1_10021576_10027606_+_6030_L1HS	B	09_MAY_2019	-0.0165945	-0.0176828	-0.0107405	-0.0176401	-0.0134945	-0.0142261	-0.0136126	-0.012959
LJII01000006.1_10021576_10027606_+_6030_L1HS	C	06_MAY_2019	-0.039208	-0.0366407	-0.0368992	-0.0344657	-0.0391595	-0.0338939	-0.0312363	-0.0344642
LJII01000006.1_10021576_10027606_+_6030_L1HS	C	09_MAY_2019	-0.0138364	-0.0178157	-0.0162354	-0.0162147	-0.0138149	-0.0150532	-0.0142182	-0.0161807
LJII01000025.1_11599293_11605323_+_6030_L1HS	A	06_MAY_2019	-0.0296604	-0.0305318	-0.0351249	-0.0336392	-0.0322384	-0.033091	-0.0356307	-0.0325669
LJII01000025.1_11599293_11605323_+_6030_L1HS	A	09_MAY_2019	-0.00840512	-0.0096227	-0.00505863	-0.00298569	-0.0106252	-0.0098561	-0.0118884	-0.0075773
LJII01000025.1_11599293_11605323_+_6030_L1HS	B	06_MAY_2019	-0.0271864	-0.0245107	-0.0315983	-0.0277253	-0.0316635	-0.0302755	-0.0336646	-0.0367609
LJII01000025.1_11599293_11605323_+_6030_L1HS	B	09_MAY_2019	-0.00964416	-0.0122548	-0.0114861	-0.0107047	-0.0148178	-0.00765033	-0.0107609	-0.0122585
LJII01000025.1_11599293_11605323_+_6030_L1HS	C	06_MAY_2019	-0.0371001	-0.0341195	-0.0319412	-0.0373279	-0.0370746	-0.0341227	-0.0371105	-0.0361414
LJII01000025.1_11599293_11605323_+_6030_L1HS	C	09_MAY_2019	-0.0129305	-0.0174173	-0.0152103	-0.0168169	-0.0171561	-0.018451	-0.0170097	-0.0170073
LJII01000349.1_263751_269779_-_6028_L1HS	A	06_MAY_2019	-0.0333564	-0.0351789	-0.0362221	-0.0341626	-0.0331143	-0.0386531	-0.0401478	-0.0402149
LJII01000349.1_263751_269779_-_6028_L1HS	A	09_MAY_2019	-0.0174754	-0.0162379	-0.0176377	-0.014554	-0.0169548	-0.0177654	-0.0165176	-0.0172878
LJII01000349.1_263751_269779_-_6028_L1HS	B	06_MAY_2019	-0.0319245	-0.0310986	-0.0335515	-0.0322127	-0.0281036	-0.0351771	-0.0367425	-0.0323846
LJII01000349.1_263751_269779_-_6028_L1HS	B	09_MAY_2019	-0.0149767	-0.015864	-0.0137271	-0.0162801	-0.0143109	-0.016144	-0.0154583	-0.0178296
LJII01000349.1_263751_269779_-_6028_L1HS	C	06_MAY_2019	-0.0349429	-0.0345652	-0.037749	-0.0333524	-0.0304114	-0.0359404	-0.0295049	-0.0298144
LJII01000349.1_263751_269779_-_6028_L1HS	C	09_MAY_2019	-0.0171333	-0.0149711	-0.0169576	-0.0158931	-0.0128121	-0.01503	-0.0187618	-0.0186174
LJII01000002.1_43050663_43056707_-_6044_L1HS	A	18_APR_2019	-0.0091838	-0.00990168	-0.00304458	-0.00968911	-0.0107128	-0.00868758	-0.00651759	-0.0122288
LJII01000002.1_43050663_43056707_-_6044_L1HS	A	07_OCT_2019	-0.0350564	-0.0393657	-0.0293199	-0.0236548	-0.0322498	-0.0381041	-0.0318127	-0.0370872
LJII01000002.1_43050663_43056707_-_6044_L1HS	A	07_OCT_2019	-0.0362633	-0.0240394	-0.037044	-0.0360066	-0.0390016	-0.0314563	-0.0330105	-0.0247832
LJII01000002.1_43050663_43056707_-_6044_L1HS	B	22_APR_2019	-0.0148429	-0.0144775	-0.0137444	-0.0178598	-0.0182049	-0.000705535	-0.0166204	-0.019685
LJII01000002.1_43050663_43056707_-_6044_L1HS	B	11_APR_2019	-0.0248155	-0.0214612	-0.0313144	-0.0299992	-0.0239498	-0.0292636	-0.0274418	-0.0297853
LJII01000002.1_43050663_43056707_-_6044_L1HS	B	16_SEP_2019	-0.00506927	-0.00668295	-0.00335792	-0.00181465	0.0353002	0.0179389	-0.00158717	-0.0061342
LJII01000002.1_43050663_43056707_-_6044_L1HS	B	19_SEP_2019	-0.00796976	-0.00548664	-0.00761731	-0.00638587	0.00364002	-0.00714934	-0.00937039	-0.0118591
LJII01000002.1_43050663_43056707_-_6044_L1HS	C	04_APR_2019	-0.0177801	-0.0185732	-0.0167914	-0.0163477	-0.0157383	-0.0132056	-0.0178277	-0.0187623
LJII01000002.1_43050663_43056707_-_6044_L1HS	C	15_APR_2019	-0.00594543	-0.00195423	-0.00243077	-0.00383401	-0.0055805	-0.00546113	-0.00501048	-0.00696865
LJII01000002.1_43050663_43056707_-_6044_L1HS	C	19_SEP_2019	-0.00740294	-0.0110856	-0.0080993	-0.00117694	0.0238654	0.0175668	-0.0126328	0.00644694
LJII01000002.1_43050663_43056707_-_6044_L1HS	C	23_SEP_2019	-0.0128993	-0.0148106	-0.00776918	-0.0143007	-0.00840675	-0.00785377	-0.0122527	-0.0141723
LJII01000065.1_6512215_6518254_-_6039_L1HS	A	06_MAY_2019	0.0322033	0.0583361	0.0352757	0.0586684	0.0314487	0.0445716	0.0708699	0.107528
LJII01000065.1_6512215_6518254_-_6039_L1HS	A	09_MAY_2019	0.00321427	0.0260784	0.0103533	0.0121428	0.0361637	0.00995075	0.00987856	0.0225461
LJII01000065.1_6512215_6518254_-_6039_L1HS	B	06_MAY_2019	0.00584612	0.0245041	0.0282947	0.0145467	-0.00576908	0.0124677	0.0351044	0.0379005
LJII01000065.1_6512215_6518254_-_6039_L1HS	B	09_MAY_2019	0.0483713	0.0315912	0.0347856	0.0146616	0.0139091	0.0222649	0.017888	0.0156811
LJII01000065.1_6512215_6518254_-_6039_L1HS	C	06_MAY_2019	0.009357	0.0112298	-0.00210873	0.0111943	0.0081232	0.13485	0.0039187	0.0215629
LJII01000065.1_6512215_6518254_-_6039_L1HS	C	09_MAY_2019	-0.00432302	0.0109552	0.00878949	0.0106138	0.00803855	0.0157478	0.017546	0.0128743
LJII01000004.1_14418042_14423764_+_5722_L1HS	A	06_MAY_2019	0.0137753	-0.00102003	0.0242134	0.0374018	0.0206327	-0.000760754	0.0119409	0.00981596
LJII01000004.1_14418042_14423764_+_5722_L1HS	A	09_MAY_2019	0.0090147	0.00672834	0.00871078	0.00270569	0.108269	0.0174126	0.00784145	0.0173514
LJII01000004.1_14418042_14423764_+_5722_L1HS	B	06_MAY_2019	0.0155194	-0.0162102	-0.0113354	0.00280482	0.00980911	0.0152682	-0.00380671	0.0101243
LJII01000004.1_14418042_14423764_+_5722_L1HS	B	09_MAY_2019	-0.00229841	0.0076535	0.0183066	0.00530059	0.00797752	0.0295682	0.00865076	0.00493568
LJII01000004.1_14418042_14423764_+_5722_L1HS	C	06_MAY_2019	0.0674931	0.0800447	0.0690094	0.0911047	0.0640118	0.0542553	0.131561	0.042283
LJII01000004.1_14418042_14423764_+_5722_L1HS	C	09_MAY_2019	0.0179467	0.0454011	0.0251834	0.0176641	0.0216921	0.0327629	0.0573607	0.0528861
LJII01000020.1_15791033_15797083_-_6050_L1HS	A	06_MAY_2019	0.0446815	0.026424	0.152968	0.0298223	0.10102	0.0363683	0.0552311	0.049344
LJII01000020.1_15791033_15797083_-_6050_L1HS	A	09_MAY_2019	0.0529201	0.0362445	0.0341999	0.0586881	0.0516055	0.0331142	0.0472608	0.0369609
LJII01000020.1_15791033_15797083_-_6050_L1HS	B	06_MAY_2019	0.0887992	0.032988	0.000602093	0.093185	0.0345111	0.086998	0.0398596	0.092081
LJII01000020.1_15791033_15797083_-_6050_L1HS	B	09_MAY_2019	0.00931831	0.0271977	0.0365234	0.0196471	0.0342235	0.0172451	0.050783	0.0301071
LJII01000020.1_15791033_15797083_-_6050_L1HS	C	06_MAY_2019	0.0493103	0.0157108	0.056346	0.0714633	0.0509089	0.0665791	0.0722119	0.0188513
LJII01000020.1_15791033_15797083_-_6050_L1HS	C	09_MAY_2019	0.0915368	0.0457037	0.0822016	0.0383287	0.0570107	0.0464826	0.0277638	0.0360208
LJII01000061.1_7645740_7651794_+_6054_L1HS	A	23_SEP_2019	0.797516	0.664095	0.651541	0.472372	0.686761	0.608203	0.756292	0.619056
LJII01000061.1_7645740_7651794_+_6054_L1HS	A	23_SEP_2019	0.656001	0.489939	0.639081	0.645323	0.50776	0.645228	0.683625	0.684951
LJII01000061.1_7645740_7651794_+_6054_L1HS	C	19_SEP_2019	0.14493	0.0993781	0.135662	0.189992	0.15351	0.104912	0.108672	0.0966043
LJII01000061.1_7645740_7651794_+_6054_L1HS	C	23_SEP_2019	0.0839252	0.0243545	0.124347	0.0486566	0.0759563	0.068994	0.0371266	0.0630312
LJII01000015.1_18071811_18077859_-_6048_L1HS	A	16_SEP_2019	0.0270156	0.0155013	0.0395163	0.0588109	0.0430341	0.042086	0.0217534	0.0295136
LJII01000015.1_18071811_18077859_-_6048_L1HS	A	19_SEP_2019	0.00941374	-0.0046848	0.0115029	-0.00309799	0.0199585	0.0379413	0.00682823	0.0180384
LJII01000015.1_18071811_18077859_-_6048_L1HS	B	16_SEP_2019	0.033051	0.0402378	0.0294966	0.032877	0.00632999	0.0455537	0.0682191	0.0303124
LJII01000015.1_18071811_18077859_-_6048_L1HS	B	23_SEP_2019	0.0229755	0.0478555	0.042911	0.0182248	0.152911	0.0133238	0.120548	0.0446306
LJII01000010.1_6943196_6949225_+_6029_L1HS	A	19_SEP_2019	0.230995	0.377503	0.281093	0.336459	0.389363	0.29227	0.346744	0.358093
LJII01000010.1_6943196_6949225_+_6029_L1HS	A	19_SEP_2019	0.20699	0.236189	0.197553	0.312825	0.281783	0.317418	0.393727	0.330839
LJII01000010.1_6943196_6949225_+_6029_L1HS	B	16_SEP_2019	0.436647	0.178233	0.191096	0.264215	0.256152	0.243492	0.246488	0.269748
LJII01000010.1_6943196_6949225_+_6029_L1HS	B	19_SEP_2019	0.22752	0.176896	0.139568	0.271834	0.423636	0.31528	0.303463	0.3014
LJII01000010.1_6943196_6949225_+_6029_L1HS	C	19_SEP_2019	0.277494	0.283953	0.237388	0.318969	0.292351	0.318525	0.264767	0.276336
LJII01000010.1_6943196_6949225_+_6029_L1HS	C	23_SEP_2019	0.32518	0.532155	0.307025	0.26841	0.89329	0.385407	0.313112	0.27749
LJII01000012.1_8309279_8315328_-_6049_L1HS	A	23_SEP_2019	0.564122	0.563015	0.58404	0.531061	0.791195	0.441955	0.669803	0.524892
LJII01000012.1_8309279_8315328_-_6049_L1HS	A	23_SEP_2019	0.415982	0.411219	0.433105	0.546361	0.404147	0.374058	0.49333	0.600867
LJII01000012.1_8309279_8315328_-_6049_L1HS	B	16_SEP_2019	0.545782	0.453733	0.346062	0.3435	0.368395	0.393312	0.310219	0.386505
LJII01000012.1_8309279_8315328_-_6049_L1HS	B	19_SEP_2019	0.872366	0.588987	0.520103	0.565763	0.586059	0.556868	0.557412	0.498746
LJII01000012.1_8309279_8315328_-_6049_L1HS	C	19_SEP_2019	0.430872	0.357023	0.30471	0.353521	0.552475	0.314799	0.418007	0.441193
LJII01000012.1_8309279_8315328_-_6049_L1HS	C	19_SEP_2019	0.326531	0.356671	0.304519	0.285707	0.332364	0.353894	0.403695	0.449709
LJII01000002.1_72971608_72977662_-_6054_L1HS	A	16_SEP_2019	-0.0063759	0.0106557	-0.000555598	-0.00673231	0.0192085	-0.00470237	-0.0017996	-0.00800807
LJII01000002.1_72971608_72977662_-_6054_L1HS	A	19_SEP_2019	-0.0140972	-0.0119171	-0.0122371	-0.0100828	-0.00621542	-0.00976773	-0.00960797	-0.00593168
LJII01000002.1_72971608_72977662_-_6054_L1HS	B	16_SEP_2019	-0.00347454	-0.00427701	7.29095e-05	0.00443189	-0.00262179	0.00468808	-0.000220038	-0.00383909
LJII01000002.1_72971608_72977662_-_6054_L1HS	B	19_SEP_2019	-0.0119231	-0.00815181	-0.00568657	-0.0109559	-0.0111579	-0.00619441	-0.00738025	-0.0120898
LJII01000002.1_72971608_72977662_-_6054_L1HS	C	19_SEP_2019	-0.0116908	-0.0114817	-0.0123373	-0.00390969	-0.0089534	-0.00710701	-0.00590799	-0.0105479
LJII01000002.1_72971608_72977662_-_6054_L1HS	C	19_SEP_2019	-0.00989333	-0.0109427	-0.00625348	-0.00931544	-0.00429341	-0.00141832	-0.00410006	0.00852803
LJII01000048.1_12568236_12574287_+_6051_L1HS	A	16_SEP_2019	-0.00956092	-0.00902215	-0.00752866	-0.0117936	-0.00766673	-0.00768212	-0.0104743	-0.0113145
LJII01000048.1_12568236_12574287_+_6051_L1HS	A	23_SEP_2019	-0.01188	-0.0133253	-0.0116615	-0.0101161	-0.00732476	-0.0130768	-0.00754516	-0.0136273
LJII01000048.1_12568236_12574287_+_6051_L1HS	B	16_SEP_2019	0.00598003	-0.00554629	0.00904826	-2.45086e-05	0.00812288	7.09356e-05	0.020073	-0.00609527
LJII01000048.1_12568236_12574287_+_6051_L1HS	B	19_SEP_2019	-0.0119029	-0.0133241	-0.0118202	-0.0113438	-0.01396	-0.0118055	-0.013346	-0.0119744
LJII01000048.1_12568236_12574287_+_6051_L1HS	C	16_SEP_2019	-0.00632692	0.0113702	-0.00896385	-0.0014727	-0.00759956	0.0115649	0.0059991	-0.00358872
LJII01000048.1_12568236_12574287_+_6051_L1HS	C	16_SEP_2019	-0.0106849	-0.00723869	-0.005739	-0.00958386	-0.00990754	-0.00843508	-0.00747566	-0.0102439
LJII01000064.1_2501201_2507201_-_6000_L1HS	A	16_SEP_2019	-0.000925306	0.00122675	0.00275162	-0.00477144	-0.00406988	-0.000782616	-0.00575549	0.00220443
LJII01000064.1_2501201_2507201_-_6000_L1HS	A	19_SEP_2019	-0.00809231	-0.0111735	-0.00886335	-0.00535001	-0.00337485	-0.00659148	-0.00934513	0.0102647
LJII01000064.1_2501201_2507201_-_6000_L1HS	B	11_APR_2019	-0.0361066	-0.036802	-0.0356967	-0.0372161	-0.0369666	-0.0348	-0.0347432	-0.0369136
LJII01000064.1_2501201_2507201_-_6000_L1HS	C	04_APR_2019	-0.0150891	-0.012298	-0.0139612	-0.010549	-0.00983435	-0.0128213	-0.00885124	-0.0146835
LJII01000064.1_2501201_2507201_-_6000_L1HS	C	15_APR_2019	-0.000395662	-0.00625205	-0.00497253	0.00557178	-0.00554264	-0.00549386	-0.00325318	-0.00696738
LJII01000003.1_36943172_36949203_+_6031_L1PA2	A	16_SEP_2019	-0.0102276	-0.00555969	-0.010036	-0.0123076	-0.00783934	-0.0100561	-0.0126578	-0.00226301
LJII01000003.1_36943172_36949203_+_6031_L1PA2	A	23_SEP_2019	-0.000801487	0.0220564	0.00320825	0.00712626	0.00124169	0.000985167	0.0103631	-0.00822471
LJII01000003.1_36943172_36949203_+_6031_L1PA2	B	23_SEP_2019	-0.0100678	-0.0143508	-0.0120857	-0.00849702	-0.00662524	-0.00804891	-0.0148659	-0.0132816
LJII01000003.1_36943172_36949203_+_6031_L1PA2	B	23_SEP_2019	8.58249e-05	-0.00182612	-0.0005251	0.000724874	0.00501631	0.00707353	0.012687	-0.0104636
LJII01000003.1_36943172_36949203_+_6031_L1PA2	C	16_SEP_2019	-0.011171	-0.00821576	-0.0103141	-0.0110528	-0.00939666	-0.00717592	-0.00301708	-0.00739484
LJII01000003.1_36943172_36949203_+_6031_L1PA2	C	19_SEP_2019	-0.0109253	-0.0127809	-0.0113178	-0.00965231	-0.0120519	-0.0105409	-0.0108432	-0.0108676
LJII01000001.1_43236173_43242202_+_6029_L1PA2	A	07_OCT_2019	-0.0065632	-0.0200112	-0.0310515	-0.0333945	-0.0310227	-0.0359819	-0.0357947	-0.0209467
LJII01000001.1_43236173_43242202_+_6029_L1PA2	A	07_OCT_2019	-0.0237777	-0.0327991	-0.0290303	-0.0228627	-0.0284649	-0.0260903	-0.0244243	-0.0362571
LJII01000001.1_43236173_43242202_+_6029_L1PA2	B	07_OCT_2019	-0.0314946	-0.0253928	-0.00946568	-0.00489133	-0.0179201	0.0241447	-0.0174404	-0.00905228
LJII01000001.1_43236173_43242202_+_6029_L1PA2	B	07_OCT_2019	-0.0192341	-0.0206203	0.047953	-0.0145765	0.00174613	-0.00743525	-0.0220325	-0.0255497
LJII01000001.1_43236173_43242202_+_6029_L1PA2	C	07_OCT_2019	-0.0232568	-0.0186097	-0.0326726	-0.00263509	-0.0219774	0.00861857	-0.0287773	-0.0349034
LJII01000001.1_43236173_43242202_+_6029_L1PA2	C	07_OCT_2019	-0.0358326	-0.0229279	-0.0227592	-0.0301744	0.0734724	-0.0205075	-0.0155377	-0.0332552
LJII01000032.1_20139104_20145122_+_6018_L1PA2	A	07_OCT_2019	-0.0283655	-0.0345952	-0.0288283	-0.0214574	-0.0364192	-0.025788	-0.0377851	-0.0390731
LJII01000032.1_20139104_20145122_+_6018_L1PA2	A	07_OCT_2019	-0.0389113	-0.0314468	-0.0326802	-0.035836	-0.0307178	-0.03745	-0.0339301	-0.0390171
LJII01000032.1_20139104_20145122_+_6018_L1PA2	B	07_OCT_2019	-0.0333938	-0.0268	-0.0325731	-0.0315326	-0.0379627	-0.0316186	-0.0300419	-0.0251454
LJII01000032.1_20139104_20145122_+_6018_L1PA2	B	07_OCT_2019	-0.02908	-0.0246533	-0.0250411	-0.0295007	-0.028649	-0.0278352	-0.0242004	-0.0242912
LJII01000032.1_20139104_20145122_+_6018_L1PA2	C	07_OCT_2019	-0.0259457	-0.0358475	-0.0384606	-0.0203183	-0.0303045	-0.0335963	-0.0342209	-0.0196144
LJII01000032.1_20139104_20145122_+_6018_L1PA2	C	07_OCT_2019	-0.036178	-0.0230669	-0.0350083	-0.0198154	-0.00139729	-0.0104135	-0.0390715	-0.036759
LJII01000002.1_64178866_64184896_-_6030_L1PA3	A	07_OCT_2019	-0.0334891	-0.033466	-0.0350283	-0.0364631	-0.0241779	-0.0355903	-0.0412167	-0.0356091
LJII01000002.1_64178866_64184896_-_6030_L1PA3	A	07_OCT_2019	-0.0262077	-0.0361766	-0.0333358	-0.0345873	-0.0338849	-0.0339996	-0.0337116	-0.0397859
LJII01000059.1_6809248_6815277_-_6029_L1HS	A	22_APR_2019	0.268046	0.197432	0.361673	0.758766	0.249852	0.371479	0.339344	0.373475
LJII01000059.1_6809248_6815277_-_6029_L1HS	A	08_APR_2019	0.096022	0.226405	0.131411	0.327385	0.376599	0.248738	0.206728	0.315817
LJII01000059.1_6809248_6815277_-_6029_L1HS	B	11_APR_2019	0.254913	0.303267	0.178608	0.249512	0.60339	0.200286	0.357207	0.291855
LJII01000059.1_6809248_6815277_-_6029_L1HS	C	25_APR_2019	0.181898	0.147596	0.298681	0.214685	0.270546	0.318694	0.338728	0.338711
LJII01000059.1_6809248_6815277_-_6029_L1HS	C	04_APR_2019	0.112057	0.221015	0.292601	0.207892	0.0866809	0.130658	0.165009	0.0490247
LJII01000003.1_73829131_73835148_-_6017_L1HS	A	09_MAY_2019	-0.0156877	-0.0170347	-0.017075	-0.0133156	-0.0180439	-0.0174408	-0.0169711	-0.0165781
LJII01000003.1_73829131_73835148_-_6017_L1HS	A	09_MAY_2019	-0.0169143	-0.0175982	-0.013977	-0.0173014	-0.00646994	-0.0185753	-0.0180942	-0.0165494
LJII01000003.1_73829131_73835148_-_6017_L1HS	B	04_APR_2019	-0.0147537	-0.0136325	-0.0126613	-0.0133824	-0.0174941	-0.0154708	-0.0131997	-0.012907
LJII01000003.1_73829131_73835148_-_6017_L1HS	B	15_APR_2019	-0.00363426	-0.00170406	-0.000105514	-0.00144902	0.00180811	-0.0064747	-0.00326108	-0.00670186
LJII01000003.1_73829131_73835148_-_6017_L1HS	C	11_APR_2019	-0.0375174	-0.0363849	-0.037369	-0.0346642	-0.0350722	-0.0363044	-0.0354802	-0.0325526
LJII01000003.1_66699850_66705880_-_6030_L1HS	A	16_SEP_2019	0.00844792	0.00386623	0.0043266	0.0418516	-0.00179871	0.014409	0.0230671	0.00298807
LJII01000003.1_66699850_66705880_-_6030_L1HS	A	16_SEP_2019	-0.00737878	-0.007819	-0.00828596	-0.0111807	-0.00923101	-0.00837142	-0.00402707	-0.00850437
LJII01000003.1_66699850_66705880_-_6030_L1HS	B	22_APR_2019	-0.0138365	-0.0181885	-0.0193017	-0.00630242	-0.0112653	-0.017774	-0.0143165	-0.0182004
LJII01000003.1_66699850_66705880_-_6030_L1HS	C	23_SEP_2019	-0.00938506	-0.00340549	-0.00985829	-0.00889756	0.00734602	-0.000486417	-0.00640698	-0.00851562
LJII01000003.1_66699850_66705880_-_6030_L1HS	C	23_SEP_2019	-0.00575257	0.00662345	0.00302925	-0.00583928	0.00192488	-0.00104893	0.00667155	0.00183587
LJII01000003.1_64650752_64656775_-_6023_L1HS	A	23_SEP_2019	-0.0139031	-0.010617	-0.00583711	-0.00668323	-0.0127209	-0.0107313	-0.00849008	-0.0138158
LJII01000003.1_64650752_64656775_-_6023_L1HS	A	23_SEP_2019	-0.00870212	-0.00737383	-0.00860986	-0.00921926	-0.0106832	-0.0140092	-0.0125754	-0.0107587
LJII01000003.1_64650752_64656775_-_6023_L1HS	B	18_APR_2019	-0.0138969	-0.0130975	-0.0135051	-0.0116167	-0.0116943	-0.0104554	-0.0108635	-0.0110269
LJII01000003.1_64650752_64656775_-_6023_L1HS	C	04_APR_2019	-0.0184311	-0.0171186	-0.0185628	-0.0173418	-0.0158411	-0.0175822	-0.0173616	-0.0166056
CHM1 L1 name	1	14_DEC_2020	1.11995	0.981543	0.77568	0.624072	0.803462	0.549837	0.512989	0.483519
CHM1 L1 name	1	21_DEC_2020	0.786309	0.412973	0.531542	0.515303	0.4496	0.543175	0.524952	0.569607
CHM1 L1 name	3	14_DEC_2020	0.709167	0.599142	0.675124	0.523281	0.442536	0.375181	0.396653	0.453594
CHM1 L1 name	3	21_DEC_2020	0.571674	0.530421	0.548978	0.533678	0.679109	0.545993	0.592083	0.934451
CHM1 L1 name	4	14_DEC_2020	0.697279	0.603935	0.523129	0.362829	0.54605	0.461398	0.43908	0.441016
CHM1 L1 name	4	21_DEC_2020	0.759974	0.396346	0.613459	0.416193	0.657544	0.496773	0.471031	0.643691
LJII01000031.1_6909916_6915928_-_6012_L1HS	A	04_APR_2019	0.0562976	0.0538995	0.0642237	0.0394061	0.15995	0.0146257	0.0633769	0.024288
LJII01000031.1_6909916_6915928_-_6012_L1HS	A	16_SEP_2019	0.0889412	0.0800479	0.120045	0.0949194	0.0515779	0.103725	0.108224	0.196264
LJII01000031.1_6909916_6915928_-_6012_L1HS	B	08_APR_2019	0.0187527	0.0300322	0.00140249	-0.000299666	0.0597633	0.000358043	0.0101341	-0.00478619
LJII01000031.1_6909916_6915928_-_6012_L1HS	B	11_APR_2019	0.00664707	0.0945199	-0.013496	-6.90802e-05	-0.0237495	-0.0063521	-0.0228949	-0.00893076
LJII01000031.1_6909916_6915928_-_6012_L1HS	C	15_APR_2019	0.00618881	0.0232063	0.0165803	0.00969599	0.0431757	0.0284842	0.0446029	0.0560052
LJII01000051.1_2478018_2484046_+_6028_L1HS	A	04_APR_2019	-0.0143266	-0.0134681	-0.0158541	-0.0141362	-0.0127361	-0.0163501	-0.0143151	-0.00902651
LJII01000051.1_2478018_2484046_+_6028_L1HS	B	16_SEP_2019	-0.0049536	-0.00606638	-0.0076425	-0.0105065	-0.00910192	-0.00294236	0.00925501	0.0115767
LJII01000051.1_2478018_2484046_+_6028_L1HS	B	16_SEP_2019	-0.00136851	-0.00162656	-0.00712756	-0.00119849	-0.00359022	0.00542778	-0.00331806	-0.010668
LJII01000051.1_2478018_2484046_+_6028_L1HS	C	11_APR_2019	-0.0345697	-0.0365536	-0.0376225	-0.0377169	-0.0374106	-0.0361181	-0.0365202	-0.0378426
LJII01000006.1_12767654_12773704_+_6050_L1HS	A	04_APR_2019	0.0877932	0.123453	0.171296	0.0808087	0.124492	0.125472	0.171759	0.112891
LJII01000006.1_12767654_12773704_+_6050_L1HS	A	18_APR_2019	0.26633	0.320102	0.417028	0.189193	0.366585	0.255687	0.423593	0.533149
LJII01000006.1_12767654_12773704_+_6050_L1HS	B	22_APR_2019	0.10756	0.0861977	0.0884476	0.138927	0.137659	0.183554	0.142852	0.11302
LJII01000006.1_12767654_12773704_+_6050_L1HS	B	15_APR_2019	0.0618472	0.14234	0.0771196	0.0964686	0.0598161	0.0899606	0.0987736	0.120579
LJII01000006.1_12767654_12773704_+_6050_L1HS	C	08_APR_2019	0.140996	0.166974	0.158204	0.255081	0.197294	0.149297	0.211219	0.238832
LJII01000030.1_3760747_3766801_+_6054_L1HS	A	19_SEP_2019	-0.009237	-0.00295546	-0.000975831	-0.00671161	-0.00716544	-0.00840883	-0.00231529	-0.00575358
LJII01000030.1_3760747_3766801_+_6054_L1HS	A	23_SEP_2019	-0.0145238	-0.0101175	-0.00930304	-0.0126318	-0.00950409	-0.0115908	-0.0103106	-0.0149349
LJII01000030.1_3760747_3766801_+_6054_L1HS	B	04_APR_2019	-0.0175289	-0.0164151	-0.0122882	-0.0140239	-0.0159759	-0.0132244	-0.0184769	-0.0138082
LJII01000030.1_3760747_3766801_+_6054_L1HS	B	18_APR_2019	-0.00902507	-0.00951666	-0.00692503	-0.00760219	-0.0106331	-0.0068737	-0.0126717	-0.0099473
LJII01000030.1_3760747_3766801_+_6054_L1HS	C	15_APR_2019	-0.00675883	-0.000903559	-0.00538602	0.00218375	-0.00422248	-0.00567916	-0.00720056	-0.00652684
LJII01000021.1_20170239_20176264_-_6025_L1HS	A	25_APR_2019	-0.00186964	-7.04182e-05	-0.0137915	-0.00750984	-0.00764467	-0.00819967	0.000483581	-0.00450493
LJII01000021.1_20170239_20176264_-_6025_L1HS	A	08_APR_2019	0.00292883	-0.0103412	-0.00806595	-0.00884012	-0.00176636	-0.00915819	-0.00788277	-0.00719702
LJII01000021.1_20170239_20176264_-_6025_L1HS	B	04_APR_2019	-0.00102847	-0.0107265	-0.0109827	-0.0129318	-0.00674045	-0.0139188	-0.0147735	-0.0151751
LJII01000021.1_20170239_20176264_-_6025_L1HS	B	15_APR_2019	-0.00284448	-0.000110467	-0.00421349	0.000376766	-0.00189442	0.00607104	-0.00401202	-0.00721199
LJII01000101.1_4924236_4930267_+_6031_L1HS	A	19_SEP_2019	-0.0116068	-0.0126389	-0.00277448	-0.008445	-0.00397954	-0.0088145	-0.00942181	-0.00755985
LJII01000101.1_4924236_4930267_+_6031_L1HS	A	19_SEP_2019	0.00106774	-0.00950549	-0.0139503	-0.00434512	0.0117417	-0.00347102	-0.0031533	-0.0101902
LJII01000101.1_4924236_4930267_+_6031_L1HS	B	09_MAY_2019	-0.0185119	-0.0177417	-0.0167939	-0.0189189	-0.0179488	-0.0182599	-0.0191194	-0.0179764
LJII01000101.1_4924236_4930267_+_6031_L1HS	B	09_MAY_2019	-0.0181937	-0.0177375	-0.0160892	-0.0162489	-0.0171362	-0.0180311	-0.0173235	-0.0169515
LJII01000101.1_4924236_4930267_+_6031_L1HS	C	16_SEP_2019	-0.00942011	-0.00752752	-0.0103818	-0.0114489	-0.0132654	-0.00552443	-0.0090609	-0.00500439
LJII01000101.1_4924236_4930267_+_6031_L1HS	C	19_SEP_2019	-0.00770957	-0.00950196	-0.0117011	-0.0103108	-0.00792908	-0.0082954	-0.0101451	-0.0123302
LJII01000008.1_21252603_21258620_-_6017_L1PA2	A	25_APR_2019	-0.0101348	-0.0087573	-0.0161111	-0.00844511	-0.00373313	-0.0102052	-0.0143063	-0.0110784
LJII01000008.1_21252603_21258620_-_6017_L1PA2	A	08_APR_2019	0.0279548	0.0085632	-0.00721474	-0.00630413	-0.00720022	0.000931464	-0.00551365	-0.00803884
LJII01000008.1_21252603_21258620_-_6017_L1PA2	B	04_APR_2019	0.000452112	-0.00905862	0.00169384	-0.00277571	0.00563145	-0.0055998	0.0104974	0.00355953
LJII01000008.1_21252603_21258620_-_6017_L1PA2	B	15_APR_2019	-0.00364727	-0.00393871	0.00100793	-0.000860943	-0.00595573	-0.00295659	-0.00484197	-0.00607931
LJII01000065.1_1151013_1157041_-_6028_L1HS	A	22_APR_2019	-0.0179591	-0.0138932	-0.00897356	-0.0168853	-0.00705047	-0.01339	-0.0173196	-0.011693
LJII01000065.1_1151013_1157041_-_6028_L1HS	B	04_APR_2019	0.0179917	0.0154887	-0.000855132	-0.00594133	-0.00993223	0.0131575	5.07059e-05	0.0190538
LJII01000065.1_1151013_1157041_-_6028_L1HS	B	11_APR_2019	-0.0262517	-0.0176734	-0.0274456	-0.0339877	-0.0261998	0.262262	-0.0209796	-0.0243042
LJII01000065.1_1151013_1157041_-_6028_L1HS	C	08_APR_2019	0.0144879	0.0063649	0.000729766	0.0227343	0.0100802	0.0134558	0.0577629	0.00518679
LJII01000065.1_1151013_1157041_-_6028_L1HS	C	15_APR_2019	0.0122018	0.0159147	0.00283242	0.00853978	0.0413878	-0.000192947	0.0195165	0.00736524
LJII01000153.1_1205393_1211411_-_6018_L1HS	A	06_NOV_2020	2.49442	2.46185	1.69482	1.7729	1.81457	1.95733	1.73944	1.72517
LJII01000153.1_1205393_1211411_-_6018_L1HS	A	26_OCT_2020	2.41032	2.53981	1.90222	2.62535	3.39239	3.25502	2.54721	2.9766
LJII01000153.1_1205393_1211411_-_6018_L1HS	B	06_NOV_2020	2.21341	1.70378	2.17241	2.30729	1.67808	1.05398	1.98169	2.4489
LJII01000153.1_1205393_1211411_-_6018_L1HS	B	26_OCT_2020	4.02462	3.64255	2.69936	3.45375	4.22423	4.44076	3.77301	3.87923
LJII01000153.1_1205393_1211411_-_6018_L1HS	C	06_NOV_2020	2.88044	3.05889	2.51336	1.8633	1.60348	2.03041	2.07901	2.59936
LJII01000153.1_1205393_1211411_-_6018_L1HS	C	26_OCT_2020	3.12649	3.06642	3.25963	3.33977	2.80712	2.41908	3.32718	2.48649
LJII01000014.1_385726_391756_-_6030_L1HS	A	06_NOV_2020	0.00614257	0.0168277	0.0077083	0.0124894	0.00914755	0.00031611	0.00357616	0.00200686
LJII01000014.1_385726_391756_-_6030_L1HS	A	26_OCT_2020	0.00231355	0.00887784	0.00336814	0.00472702	0.00637171	0.0122548	0.00506911	0.00908292
LJII01000014.1_385726_391756_-_6030_L1HS	B	06_NOV_2020	0.00303725	0.00667689	0.00545704	0.00989245	0.00360024	0.0105411	0.00231733	0.00375383
LJII01000014.1_385726_391756_-_6030_L1HS	B	26_OCT_2020	0.0089431	0.00408428	0.00872447	0.00197304	0.000434642	0.00164598	0.00369829	0.00926456
LJII01000014.1_385726_391756_-_6030_L1HS	C	06_NOV_2020	0.00897457	0.00319489	0.00205909	5.44933e-05	0.0039345	0.00178917	0.0115712	0.00229834
LJII01000014.1_385726_391756_-_6030_L1HS	C	26_OCT_2020	0.00512856	0.00840421	0.0107068	0.00564325	0.00526537	0.00462173	0.00831707	-0.000785838
LJII01000069.1_8225720_8231751_-_6031_L1PA2	A	06_NOV_2020	0.0113227	0.00981691	0.0143623	0.0148452	0.00746933	-0.000207199	0.00340722	0.0108143
LJII01000069.1_8225720_8231751_-_6031_L1PA2	A	26_OCT_2020	0.00492987	-0.000655627	0.0065091	0.00174102	0.00384909	0.00100437	0.0112658	0.000642722
LJII01000069.1_8225720_8231751_-_6031_L1PA2	B	06_NOV_2020	0.00588356	0.00789202	0.00568343	0.0026203	0.00721191	0.00459285	0.00764429	0.00266766
LJII01000069.1_8225720_8231751_-_6031_L1PA2	B	26_OCT_2020	0.00354562	-0.000907525	0.00138344	0.000961535	0.0073455	0.000743355	-0.00060088	0.00113744
LJII01000188.1_481819_487849_+_6030_L1HS	A	06_NOV_2020	0.0368509	0.0231139	0.0442082	0.028672	0.0199022	0.00750198	0.0181788	0.00747098
LJII01000188.1_481819_487849_+_6030_L1HS	A	26_OCT_2020	0.0100628	0.0109196	0.00481642	0.00454512	0.00624081	0.00166102	0.00360324	-0.000855442
LJII01000188.1_481819_487849_+_6030_L1HS	B	06_NOV_2020	0.0297656	0.0230111	0.0163008	0.00995453	0.0153833	0.0296148	0.02327	0.0127396
LJII01000079.1_5998669_6004699_-_6030_L1HS	A	06_NOV_2020	0.0158727	0.0147363	0.013985	0.00404285	0.0120513	0.00496136	0.00291791	0.00325688
LJII01000079.1_5998669_6004699_-_6030_L1HS	A	26_OCT_2020	0.000958939	0.00589747	0.00183	0.000549127	0.0130364	0.0126902	0.00828014	0.00421199
LJII01000079.1_5998669_6004699_-_6030_L1HS	B	06_NOV_2020	0.00350367	0.00280705	0.0052108	0.00595733	0.00312764	0.00418925	0.00428551	0.0046031
LJII01000079.1_5998669_6004699_-_6030_L1HS	B	26_OCT_2020	0.0040798	0.00293863	0.00228908	0.00258297	0.0245102	0.00114014	0.00840169	0.00619771
LJII01000079.1_5998669_6004699_-_6030_L1HS	C	06_NOV_2020	0.00387422	0.0324002	0.0306188	0.0218265	0.015823	0.0205056	0.0160976	0.0146732
LJII01000079.1_5998669_6004699_-_6030_L1HS	C	26_OCT_2020	0.00932646	0.00702752	0.00670645	0.00881966	0.00204457	-0.000181178	0.00436691	0.000356858
LJII01000039.1_14995429_15001459_+_6030_L1PA2	A	06_NOV_2020	0.0102986	0.011002	0.0156681	0.00351435	0.0071445	0.00210305	-0.000772124	0.00209918
LJII01000039.1_14995429_15001459_+_6030_L1PA2	A	26_OCT_2020	-0.00170428	-0.000260318	0.00325659	0.00499963	-0.00107168	0.00144063	-0.00110019	-0.00108898
LJII01000039.1_14995429_15001459_+_6030_L1PA2	B	06_NOV_2020	0.0144615	0.0107689	0.0201667	0.0125352	0.0106706	0.00872976	0.00450674	0.00278747
LJII01000039.1_14995429_15001459_+_6030_L1PA2	B	26_OCT_2020	0.00305491	-0.000401813	0.00479419	-0.000785019	0.000482429	-0.00169867	0.00335305	0.00230993
LJII01000039.1_14995429_15001459_+_6030_L1PA2	C	06_NOV_2020	0.00177416	0.00702665	0.00391372	0.00424728	0.000563841	0.00797673	0.00175334	0.00230224
LJII01000039.1_14995429_15001459_+_6030_L1PA2	C	26_OCT_2020	0.00180591	0.00729516	0.000674021	0.0106501	0.0145954	0.00533455	0.00417253	0.00420986
LJII01000009.1_6866544_6872576_-_6032_L1HS	A	06_NOV_2020	0.234576	0.177875	0.198547	0.186789	0.189106	0.0836433	0.146559	0.181311
LJII01000009.1_6866544_6872576_-_6032_L1HS	A	26_OCT_2020	0.238513	0.161248	0.183452	0.152456	0.184943	0.33614	0.190931	0.254119
LJII01000009.1_6866544_6872576_-_6032_L1HS	B	06_NOV_2020	0.0949122	0.132124	0.121088	0.207965	0.125948	0.181916	0.133266	0.147366
LJII01000009.1_6866544_6872576_-_6032_L1HS	B	26_OCT_2020	0.181913	0.145723	0.192028	0.181549	0.104598	0.132736	0.171099	0.165916
LJII01000009.1_6866544_6872576_-_6032_L1HS	C	06_NOV_2020	0.249496	0.116377	0.128096	0.17412	0.101085	0.20295	0.199621	0.190733
LJII01000003.1_2528565_2534596_+_6031_L1HS	A	22_APR_2019	-0.0201328	-0.0178488	-0.020298	-0.015209	-0.0183544	-0.0206175	-0.0171986	-0.0203023
LJII01000003.1_2528565_2534596_+_6031_L1HS	A	15_APR_2019	0.000944773	-0.00427953	-0.00202562	-0.0044453	-0.00130661	-0.00637995	0.000579757	-0.0050736
LJII01000003.1_2528565_2534596_+_6031_L1HS	B	04_APR_2019	0.0485771	0.0247572	0.0702693	0.0623436	0.0985953	0.0773834	0.0932978	0.0181347
LJII01000003.1_2528565_2534596_+_6031_L1HS	B	15_APR_2019	0.0226482	-0.00190155	0.00133026	0.0064148	0.0310426	0.0434666	0.00556437	0.026747
LJII01000003.1_2528565_2534596_+_6031_L1HS	C	11_APR_2019	-0.0231833	-0.0240374	-0.0167823	-0.00157467	-0.0329319	0.338962	-0.0277513	-0.034512
LJII01000003.1_2528565_2534596_+_6031_L1HS	C	15_APR_2019	-0.00157836	-0.00176079	-0.00134405	-0.000838663	-0.00322959	-0.00144284	0.000268878	-0.000985193
LJII01000035.1_8126666_8132713_-_6047_L1HS	A	22_APR_2019	-0.0111324	-0.0114112	-0.00590919	-0.00869803	-0.0146393	-0.0105877	-0.00521583	-0.0134437
LJII01000035.1_8126666_8132713_-_6047_L1HS	A	15_APR_2019	0.00201942	0.0775981	0.00224016	-0.000486031	0.00367728	0.0110391	-0.000647329	0.00171804
LJII01000035.1_8126666_8132713_-_6047_L1HS	B	04_APR_2019	-0.000903631	-0.0028725	-0.00983111	-0.006882	-0.00542556	-0.00732618	-0.00484136	0.00859077
LJII01000035.1_8126666_8132713_-_6047_L1HS	C	22_APR_2019	-0.0147077	-0.0179037	-0.0141395	-0.0169346	-0.0145969	-0.00917696	-0.0144003	-0.0100151
LJII01000035.1_8126666_8132713_-_6047_L1HS	C	08_APR_2019	-0.0111403	0.00188881	-0.00664875	-0.00983356	0.010402	-0.00357243	-0.00671963	-0.0080729
LJII01000106.1_2288946_2294974_+_6028_L1HS	A	04_APR_2019	-0.0111163	-0.0132739	-0.00805168	-0.0129485	-0.0135544	-0.0169779	-0.014666	-0.0167368
LJII01000106.1_2288946_2294974_+_6028_L1HS	A	11_APR_2019	-0.0357277	-0.0372273	-0.0342207	-0.0346474	-0.0343843	-0.0357103	-0.0361751	-0.038409
LJII01000106.1_2288946_2294974_+_6028_L1HS	B	11_APR_2019	-0.0357294	-0.0369755	-0.0343937	-0.0293116	-0.0307338	0.34559	-0.0253119	-0.0369516
LJII01000106.1_2288946_2294974_+_6028_L1HS	C	08_APR_2019	-0.00462016	-0.00567358	-0.00926209	-0.000754285	-0.0041658	-0.0103842	0.00029733	-0.00725108
LJII01000058.1_1912005_1917420_-_5415_L1HS	A	04_APR_2019	0.437283	0.481326	0.48237	0.385711	0.402628	0.2303	0.176559	0.244167
LJII01000058.1_1912005_1917420_-_5415_L1HS	C	08_APR_2019	0.195207	0.124913	0.324647	0.133686	0.238544	0.185431	0.147348	0.219623
LJII01000058.1_1912005_1917420_-_5415_L1HS	C	11_APR_2019	0.232752	0.183901	0.429152	0.244808	0.150105	0.924198	0.350947	0.163864
LJII01000015.1_12840142_12846165_-_6023_L1PA2	A	04_APR_2019	0.0017716	-0.00154142	-0.00446902	0.0156146	-0.00894091	-0.00134417	0.114443	0.0176519
LJII01000015.1_12840142_12846165_-_6023_L1PA2	A	15_APR_2019	0.0023544	-0.00559186	-0.00282514	-0.00261207	-0.00301493	-0.00486169	-0.00287315	-0.00402454
LJII01000015.1_12840142_12846165_-_6023_L1PA2	B	08_APR_2019	-0.00558155	-0.00900215	-0.00913674	-0.00522028	-0.00895981	-0.00781697	-0.00825641	-0.00424536
LJII01000015.1_12840142_12846165_-_6023_L1PA2	B	15_APR_2019	-0.00212994	0.00331206	0.00568685	0.00207154	0.0104536	0.0071399	0.00162617	-0.003411
LJII01000015.1_12840142_12846165_-_6023_L1PA2	C	22_APR_2019	-0.00315158	0.0418319	0.00387499	-0.00728833	-0.0063695	-0.00822217	-0.00768865	0.0106484
LJII01000083.1_4780954_4787015_+_6061_L1HS	B	25_APR_2019	-0.0159633	-0.0159348	-0.0137809	-0.0147139	-0.0167312	-0.0168821	-0.0158681	-0.0168443
LJII01000083.1_4780954_4787015_+_6061_L1HS	C	04_APR_2019	-0.0134837	-0.00943228	-0.0154524	-0.0148365	-0.0157088	-0.0169389	-0.0181592	-0.0149253
LJII01000083.1_4780954_4787015_+_6061_L1HS	C	15_APR_2019	-0.00625616	-0.00746341	-0.00522004	-0.00647482	-0.00638854	-0.00492894	-0.00692532	-0.00566044
LJII01000068.1_3549304_3555334_+_6030_L1HS	A	04_APR_2019	0.586683	0.934546	0.545059	0.562291	0.462116	0.366231	0.812994	1.21439
LJII01000068.1_3549304_3555334_+_6030_L1HS	A	11_APR_2019	0.851042	0.234745	0.311296	0.508388	0.211646	0.327233	0.359355	0.249687
LJII01000068.1_3549304_3555334_+_6030_L1HS	B	08_APR_2019	0.240687	0.351964	0.285118	0.480688	0.510145	0.325832	0.507038	0.584614
LJII01000068.1_3549304_3555334_+_6030_L1HS	B	11_APR_2019	0.279948	0.301692	0.366438	0.463899	0.382053	0.999394	0.429967	0.244848
LJII01000068.1_3549304_3555334_+_6030_L1HS	C	15_APR_2019	0.556922	0.962131	0.71288	0.704126	0.831818	0.807004	0.708708	0.588292
CHM1 L1 name	2	14_DEC_2020	0.535788	0.489771	0.333477	0.524941	0.27129	0.634307	1.03247	1.2817
CHM1 L1 name	4	14_DEC_2020	0.515365	0.523407	0.873682	0.528924	0.498066	0.525986	0.362356	0.333079
CHM1 L1 name	4	21_DEC_2020	0.310481	0.433012	0.56427	0.539964	0.369334	0.490761	0.669822	0.473759
CHM1 L1 name	7	14_DEC_2020	1.55127	0.366572	0.38771	0.404239	0.304935	0.268575	0.297698	0.36908
CHM1 L1 name	7	21_DEC_2020	0.403728	0.539109	0.552522	0.290128	0.507103	0.449942	0.570581	0.432399
CHM1 L1 name	1	14_DEC_2020	0.0752011	0.0601017	0.0290782	0.0236653	0.0247711	0.0163321	0.00787045	0.00499568
CHM1 L1 name	1	21_DEC_2020	0.0372338	0.0747475	0.053377	0.0411288	0.0587137	0.0433967	0.0660725	0.111503
CHM1 L1 name	2	14_DEC_2020	0.0276125	0.0346488	0.0714963	0.017736	0.00786315	0.0107131	0.0298554	0.00593757
CHM1 L1 name	2	21_DEC_2020	0.0536797	0.0277215	0.0810381	0.0435588	0.0159085	0.0394726	0.0584668	0.0653028
CHM1 L1 name	3	14_DEC_2020	0.0162558	0.0135771	0.0079246	0.014676	0.016179	0.0221407	0.0253882	0.0206968
CHM1 L1 name	3	21_DEC_2020	0.041683	0.016872	0.0256359	0.0633285	0.0427972	0.0264054	0.398674	0.0381142
LJII01000005.1_55224943_55231003_+_6060_L1HS	A	Ricky_1	0.212052	0.219557	0.227194	0.217924	0.223672	0.229575	0.233756	0.373609
LJII01000005.1_55224943_55231003_+_6060_L1HS	A	Ricky_2	0.790858	0.774203	0.737882	0.666513	1.45616	0.571535	1.00682	0.926543
LJII01000068.1_3777361_3783378_-_6017_L1HS	A	Ricky_1	0.339926	0.264966	0.252755	0.262172	0.30616	0.359475	0.390596	0.245253
LJII01000068.1_3777361_3783378_-_6017_L1HS	A	Ricky_2	0.984651	0.843012	0.856824	0.768148	1.75731	1.08449	0.896365	1.51937
LJII01000001.1_67759888_67765919_+_6031_L1HS	A	Ricky_1	-0.0579067	-0.0592346	-0.0571393	-0.0579559	-0.0569322	-0.0488213	-0.0586205	-0.0589323
LJII01000001.1_67759888_67765919_+_6031_L1HS	A	Ricky_2	-0.0541566	-0.0520811	-0.0482462	-0.0477329	-0.0278396	0.186133	-0.0531466	1.06766
LJII01000001.1_8853792_8859994_+_6202_L1HS	B	Ricky_1	-0.052089	-0.0582146	-0.0534445	-0.0536838	-0.0580424	-0.0531233	-0.0554611	-0.0575747
LJII01000001.1_8853792_8859994_+_6202_L1HS	B	Ricky_2	-0.0459433	-0.0384231	-0.0251103	-0.0248639	-0.0326137	-0.0382587	-0.0473079	-0.0450085
		22_APR_2019	-0.0192887	-0.0203447	-0.0178485	-0.0185457	-0.0207331	-0.021218	-0.0181633	-0.0206529
		25_APR_2019	-0.0149271	-0.0129784	-0.0117846	-0.0138266	-0.0142423	-0.0147628	-0.0161613	-0.0157849
		22_APR_2019	-0.0189861	-0.0172766	-0.02041	-0.017728	-0.0201694	-0.0212449	-0.0208573	-0.0198258
		25_APR_2019	-0.0149243	-0.00981351	-0.00831335	-0.0140778	-0.015993	-0.0159011	-0.0158125	-0.00866683
		08_APR_2019	-0.00558078	-0.00555548	-0.000132178	0.0140453	-0.00662263	0.00236591	0.00894007	-0.000902468
		11_APR_2019	-0.0357357	-0.0345106	-0.0370218	-0.0338992	-0.0271082	-0.0338296	-0.0344785	-0.0356971
		22_APR_2019	-0.0157444	-0.0197439	-0.0191699	-0.0161884	-0.0163677	-0.0164555	-0.0200982	-0.018234
		25_APR_2019	0.478111	0.412769	0.479309	0.692319	0.419496	0.674308	0.502469	0.439351
		06_MAY_2019	0.646862	0.535717	0.47794	0.504518	0.556409	0.442879	0.549092	0.685074
		16_SEP_2019	0.237074	0.201107	0.219947	0.186685	0.206679	0.19377	0.220347	0.380349
		16_SEP_2019	0.246737	0.274935	0.22834	0.197256	0.168991	0.203583	0.284274	0.177719
		22_APR_2019	0.477815	0.435766	0.373322	0.398612	0.402301	0.399672	0.384477	0.360386
		25_APR_2019	0.557117	0.518198	0.500419	1.48052	0.696944	0.520086	0.58172	0.511366
		22_APR_2019	0.377727	0.501935	0.422889	0.35077	0.448426	0.345175	0.468116	0.476392
		25_APR_2019	0.530897	0.55914	0.562281	0.719231	0.50405	0.613494	0.570564	0.824047
		15_APR_2019	0.00649	-0.00555918	0.00148085	0.00646579	-0.00016417	0.000810444	0.00292441	0.00422726
		09_MAY_2019	-0.0146989	-0.0149651	-0.0158819	-0.0139967	-0.0173707	-0.0132173	-0.0137655	-0.0121559
		09_MAY_2019	-0.0161171	-0.0170338	-0.0132407	-0.0145593	-0.0167041	-0.0118481	-0.0143631	-0.0158539
		22_APR_2019	-0.0146261	-0.0121073	-0.0177286	-0.0153104	-0.0106537	-0.0188093	-0.0081808	-0.0117412
		09_MAY_2019	-0.0146502	-0.0126814	-0.0146164	-0.0155609	-0.0156281	-0.0121643	-0.0143857	-0.0159625
		09_MAY_2019	-0.00737228	-0.0145712	-0.0146274	-0.012915	-0.0175062	-0.0153029	-0.0152614	-0.0156661
		15_APR_2019	-0.00266798	-0.0032708	-0.0032719	-0.000529695	0.166813	0.00189401	0.00651178	-0.000639163
		22_APR_2019	-0.0137166	-0.0171056	-0.0164659	-0.0165798	-0.0194482	-0.0184947	-0.0193464	-0.0137498
		06_NOV_2020	0.0117043	0.00395565	0.0127809	0.0122576	0.00393629	-0.000127998	0.00888054	0.00157257
		26_OCT_2020	0.0213653	0.000732454	0.00679482	0.00206589	0.00214747	0.00369479	0.00369713	0.00339632
		06_NOV_2020	0.0126725	0.00752466	0.00757765	0.00083392	0.00639859	0.0044722	0.00572027	0.00169031
		26_OCT_2020	0.00341565	0.00921976	0.00170556	0.000187997	0.0028903	0.00714955	0.0053798	0.0030646
		07_OCT_2019	-0.0347647	-0.0278205	-0.0292484	-0.0313283	-0.0401631	-0.0319411	-0.0370243	-0.035394
		07_OCT_2019	-0.0311305	-0.0238053	-0.0372821	-0.013526	-0.0292384	-0.0250109	-0.0290107	-0.0217719
		07_OCT_2019	-0.0390422	-0.0306867	-0.0313191	-0.040533	-0.0369238	-0.0401568	-0.0290827	-0.0362523
		07_OCT_2019	-0.0294657	-0.0173028	-0.0169261	-0.0303469	-0.0361459	-0.0372543	-0.0358488	-0.0167851
		07_OCT_2019	-0.0293131	-0.0252233	-0.030528	-0.0399576	-0.0349739	-0.0371607	-0.034619	-0.0431532
		07_OCT_2019	-0.0310386	-0.0262798	-0.0286319	-0.0318234	-0.0302326	-0.0338978	-0.0298403	-0.00385469
