# Supplementary material for: Evolutionary insights from profiling LINE-1 activity at allelic resolution in a single human genome
Source: EMBO J. 2023 Dec 18;43(1):6. doi: 10.1038/s44318-023-00007-y (PMC10883270; doi:10.1038/s44318-023-00007-y)
Supplement: Supplementary file 8 — Source Data Fig. 2 [file 44318_2023_7_MOESM8_ESM.zip › SourceData_Fig2A_MeanMedian_Retrotrans.xlsx]

## Sheet: Sheet4
CHM1 L1 name	Mean Activity	Median Activity
LJII01000153.1_1205393_1211411_-_6018_L1HS	2.61389	2.50389
LJII01000087.1_1071256_1077285_+_6029_L1HS	1.1659	0.994117
LJII01000023.1_28589228_28595280_-_6052_L1HS	0.958651	0.898085
LJII01000034.1_23870329_23876360_+_6031_L1HS	0.866949	0.919268
LJII01000008.1_9140235_9146251_+_6016_L1HS	0.843479	0.818669
LJII01000068.1_3777361_3783378_-_6017_L1HS	0.695717	0.579372
LJII01000015.1_39372723_39378740_-_6017_L1HS	0.579694	0.544584
LJII01000005.1_55224943_55231003_+_6060_L1HS	0.554241	0.472572
LJII01000068.1_3549304_3555334_+_6030_L1HS	0.529098	0.493863
LJII01000003.1_65814623_65820633_+_6010_L1HS	0.527308	0.501177
chr16_33952564_33958612_-_6048_L1HS	0.52029	0.490266
LJII01000012.1_8309279_8315328_-_6049_L1HS	0.463097	0.437149
LJII01000003.1_85827333_85833369_-_6036_L1HS	0.459313	0.464502
LJII01000005.1_38023157_38029186_+_6029_L1HS	0.445253	0.407121
LJII01000061.1_7645740_7651794_+_6054_L1HS	0.367744	0.331182
LJII01000010.1_6943196_6949225_+_6029_L1HS	0.306403	0.288111
LJII01000058.1_1912005_1917420_-_5415_L1HS	0.295395	0.235648
LJII01000042.1_579595_585611_-_6016_L1HS	0.268475	0.225083
LJII01000059.1_6809248_6815277_-_6029_L1HS	0.266567	0.252383
LJII01000004.1_41603277_41609287_-_6010_L1HS	0.257324	0.223937
LJII01000011.1_28169369_28175400_+_6031_L1HS	0.201136	0.186509
LJII01000002.1_49345876_49351905_+_6029_L1HS	0.196916	0.178999
LJII01000006.1_12767654_12773704_+_6050_L1HS	0.175816	0.141668
LJII01000009.1_6866544_6872576_-_6032_L1HS	0.172071	0.179593
LJII01000016.1_5326820_5332854_+_6034_L1HS	0.151126	0.117121
LJII01000089.1_1817529_1823560_-_6031_L1HS	0.135101	0.121495
LJII01000007.1_6996638_7002665_+_6027_L1HS	0.0879946	0.0843613
LJII01000003.1_23061067_23067085_+_6018_L1HS	0.0860411	0.0683717
LJII01000001.1_55856666_55862697_+_6031_L1HS	0.0535788	0.0325132
LJII01000020.1_15791033_15797083_-_6050_L1HS	0.0493198	0.0451926
chrX_54118685_54124744_-_6059_L1HS	0.0439489	0.0294668
LJII01000031.1_6909916_6915928_-_6012_L1HS	0.0422196	0.0292582
LJII01000015.1_18071811_18077859_-_6048_L1HS	0.0350809	0.029913
LJII01000001.1_67759888_67765919_+_6031_L1HS	0.0321901	-0.0536516
LJII01000037.1_7241734_7247765_+_6031_L1HS	0.0313927	0.0254527
LJII01000004.1_14418042_14423764_+_5722_L1HS	0.026395	0.0164354
LJII01000065.1_6512215_6518254_-_6039_L1HS	0.0249926	0.0157145
LJII01000023.1_12381651_12387681_-_6030_L1PA2	0.0237276	0.0178451
LJII01000188.1_481819_487849_+_6030_L1HS	0.0161222	0.0140614
LJII01000015.1_13052686_13058740_-_6054_L1HS	0.0137586	-0.00490843
LJII01000003.1_2528565_2534596_+_6031_L1HS	0.013	-0.00150876
LJII01000079.1_5998669_6004699_-_6030_L1HS	0.00832061	0.00508608
LJII01000015.1_26061494_26067521_+_6027_L1HS	0.00751235	0.00230261
LJII01000065.1_1151013_1157041_-_6028_L1HS	0.00664095	0.000390233
LJII01000014.1_385726_391756_-_6030_L1HS	0.00573962	0.00509883
LJII01000069.1_8225720_8231751_-_6031_L1PA2	0.0049663	0.00422097
LJII01000039.1_14995429_15001459_+_6030_L1PA2	0.00478251	0.0034337
LJII01000017.1_11227530_11233561_-_6031_L1HS	0.00400605	-0.00107924
LJII01000015.1_12840142_12846165_-_6023_L1PA2	0.00249753	-0.00294404
LJII01000003.1_66699850_66705880_-_6030_L1HS	-0.000987976	-0.000588314
LJII01000008.1_21252603_21258620_-_6017_L1PA2	-0.00297478	-0.00607085
LJII01000035.1_8126666_8132713_-_6047_L1HS	-0.00320206	-0.00517781
LJII01000031.1_24260875_24266903_+_6028_L1HS	-0.00397354	-0.00680082
LJII01000001.1_95131625_95137646_+_6021_L1PA2	-0.00502374	-0.00344041
LJII01000004.1_37233354_37239382_+_6028_L1HS	-0.00539502	-0.0133229
LJII01000002.1_72971608_72977662_-_6054_L1HS	-0.00555355	-0.00631469
LJII01000003.1_36943172_36949203_+_6031_L1PA2	-0.00555752	-0.00836086
LJII01000039.1_3871237_3877262_+_6025_L1HS	-0.00570124	-0.00629731
LJII01000021.1_20170239_20176264_-_6025_L1HS	-0.00604832	-0.00720451
LJII01000002.1_91772731_91778759_-_6028_L1HS	-0.00615999	-0.00538436
LJII01000048.1_12568236_12574287_+_6051_L1HS	-0.00624528	-0.00869946
LJII01000023.1_23753818_23759845_-_6027_L1HS	-0.00659344	-0.00598393
LJII01000021.1_5731874_5737890_-_6016_L1HS	-0.0074426	-0.0080483
LJII01000154.1_307105_313135_+_6030_L1PA2	-0.00747419	-0.0170722
LJII01000004.1_29780031_29786062_-_6031_L1HS	-0.00785013	-0.00683379
LJII01000002.1_74473539_74479567_-_6028_L1PA2	-0.00789905	-0.00991457
LJII01000033.1_3774501_3780530_-_6029_L1PA2	-0.00793531	-0.00810192
LJII01000016.1_7587517_7593534_+_6017_L1PA2	-0.00795774	-0.00900866
LJII01000008.1_28468534_28474551_+_6017_L1PA2	-0.00824323	-0.00916952
LJII01000008.1_11575313_11581335_-_6022_L1PA2	-0.00878187	-0.00888756
LJII01000027.1_19179605_19185659_+_6054_L1HS	-0.0088171	-0.0138821
LJII01000030.1_3760747_3766801_+_6054_L1HS	-0.00914674	-0.00927002
LJII01000056.1_5964901_5970929_+_6028_L1PA2	-0.00926236	-0.00947544
LJII01000001.1_47994949_48000980_-_6031_L1PA2	-0.00961913	-0.0105294
LJII01000106.1_2288946_2294974_+_6028_L1HS	-0.00998309	-0.0168573
LJII01000168.1_1723882_1729684_+_5802_L1HS	-0.0102362	-0.0122425
LJII01000022.1_15507914_15513944_+_6030_L1HS	-0.0104884	-0.00552806
LJII01000007.1_63607979_63614010_+_6031_L1HS	-0.0106611	-0.00916555
LJII01000045.1_15915942_15921972_-_6030_L1HS	-0.0106838	-0.0113673
LJII01000013.1_20018316_20024347_+_6031_L1HS	-0.0107697	-0.0104434
LJII01000030.1_16993465_16999487_-_6022_L1PA2	-0.0110223	-0.013765
LJII01000101.1_4924236_4930267_+_6031_L1HS	-0.011033	-0.0103463
LJII01000023.1_3321222_3327249_-_6027_L1HS	-0.0111281	-0.0124584
LJII01000011.1_15557182_15563234_+_6052_L1HS	-0.0111423	-0.0113391
LJII01000036.1_17767974_17773993_+_6019_L1HS	-0.0112824	-0.0108366
LJII01000066.1_6615253_6621276_-_6023_L1PA2	-0.0112947	-0.0134695
LJII01000035.1_18900466_18906483_+_6017_L1HS	-0.0113695	-0.0102207
LJII01000010.1_5138174_5144203_-_6029_L1HS	-0.0114174	-0.012936
LJII01000007.1_69187672_69193717_-_6045_L1PA2	-0.0114543	-0.014796
LJII01000217.1_667069_673095_-_6026_L1HS	-0.0114797	-0.00521233
LJII01000018.1_18325289_18331320_-_6031_L1HS	-0.0115181	-0.0121326
LJII01000046.1_15904352_15910382_-_6030_L1HS	-0.0116326	-0.00816471
LJII01000064.1_2501201_2507201_-_6000_L1HS	-0.0116821	-0.00752984
LJII01000054.1_13983266_13989283_-_6017_L1HS	-0.0117385	-0.0128088
LJII01000036.1_17231483_17237513_+_6030_L1HS	-0.0121053	-0.0122163
LJII01000046.1_15348419_15354450_-_6031_L1PA2	-0.0122764	-0.01228
LJII01000083.1_4780954_4787015_+_6061_L1HS	-0.0122906	-0.0147752
LJII01000003.1_64650752_64656775_-_6023_L1HS	-0.0124916	-0.0121349
LJII01000005.1_64989707_64995730_+_6023_L1PA2	-0.012532	-0.0106371
LJII01000002.1_66236243_66242277_+_6034_L1PA2	-0.0129217	-0.00683933
LJII01000011.1_9264722_9270751_+_6029_L1HS	-0.0129642	-0.0137302
LJII01000042.1_2455041_2461073_+_6032_L1HS	-0.0131531	-0.016401
LJII01000002.1_43050663_43056707_-_6044_L1HS	-0.0137863	-0.0124428
LJII01000051.1_2478018_2484046_+_6028_L1HS	-0.0140131	-0.0105872
LJII01000018.1_24129338_24135348_+_6010_L1PA2	-0.0141329	-0.0124639
LJII01000148.1_1662206_1668212_-_6006_L1HS	-0.0146329	-0.0133101
LJII01000035.1_13209435_13215461_+_6026_L1HS	-0.0152829	-0.0119585
LJII01000011.1_693803_699829_+_6026_L1PA2	-0.0152988	-0.0144468
LJII01000017.1_16036329_16042356_+_6027_L1HS	-0.0153374	-0.0137243
LJII01000047.1_2045877_2051906_-_6029_L1PA2	-0.0156995	-0.011357
LJII01000051.1_1618470_1624500_+_6030_L1HS	-0.0157065	-0.0167093
LJII01000062.1_501774_507825_+_6051_L1HS	-0.0160515	-0.0114442
LJII01000003.1_71442898_71448923_-_6025_L1HS	-0.0162545	-0.0113953
LJII01000016.1_19388827_19394856_-_6029_L1PA2	-0.0163039	-0.013825
LJII01000151.1_1325758_1331782_+_6024_L1PA2	-0.0168303	-0.0158272
LJII01000003.1_73829131_73835148_-_6017_L1HS	-0.0169499	-0.0165637
LJII01000010.1_49442937_49448955_-_6018_L1PA2	-0.0172117	-0.0143835
LJII01000001.1_43236173_43242202_+_6029_L1PA2	-0.017739	-0.022811
LJII01000017.1_11602415_11608458_-_6043_L1HS	-0.0178023	-0.0169047
LJII01000018.1_19391452_19397477_-_6025_L1PA2	-0.0181031	-0.0150352
LJII01000004.1_73672939_73678968_+_6029_L1PA2	-0.0184801	-0.0164892
LJII01000184.1_103261_109302_-_6041_L1HS	-0.0189238	-0.0158567
LJII01000003.1_15230072_15236102_+_6030_L1HS	-0.0190458	-0.0202451
LJII01000015.1_25809238_25815266_-_6028_L1HS	-0.0198532	-0.0254372
LJII01000100.1_2046860_2052889_+_6029_L1HS	-0.0203635	-0.0175492
LJII01000041.1_4127456_4133510_+_6054_L1HS	-0.0207685	-0.0185109
LJII01000010.1_20664594_20670020_-_5426_L1PA2	-0.0212609	-0.0199486
LJII01000064.1_5795389_5801407_-_6018_L1HS	-0.0222425	-0.0157447
LJII01000025.1_11599293_11605323_+_6030_L1HS	-0.0224667	-0.0214809
LJII01000002.1_70693246_70699299_-_6053_L1HS	-0.0225755	-0.0199212
LJII01000020.1_13784801_13790832_+_6031_L1HS	-0.0238584	-0.0215241
LJII01000002.1_44888625_44894646_+_6021_L1PA2	-0.0243887	-0.0207054
LJII01000014.1_19142450_19148481_-_6031_L1HS	-0.0244986	-0.022433
LJII01000027.1_28864957_28870978_-_6021_L1HS	-0.0246113	-0.0220154
LJII01000008.1_6290039_6296085_-_6046_L1HS	-0.0247408	-0.0225855
LJII01000349.1_263751_269779_-_6028_L1HS	-0.0251609	-0.0234327
LJII01000006.1_10021576_10027606_+_6030_L1HS	-0.0256893	-0.0221546
LJII01000021.1_27624229_27630255_+_6026_L1HS	-0.0263355	-0.0298857
LJII01000007.1_41024440_41030449_-_6009_L1PA2	-0.0286008	-0.0335755
LJII01000032.1_20139104_20145122_+_6018_L1PA2	-0.0298883	-0.0310823
LJII01000002.1_64178866_64184896_-_6030_L1PA3	-0.0341706	-0.0342934
LJII01000001.1_8853792_8859994_+_6202_L1HS	-0.0461977	-0.0496985
